# Supplementary material for: Evolution of the locomotor skeleton in Anolis lizards reflects the interplay between ecological opportunity and phylogenetic inertia
Source: Nat Commun. 2021 Mar 9;12:1525. doi: 10.1038/s41467-021-21757-5 (PMC7943571; doi:10.1038/s41467-021-21757-5)
Supplement: Supplementary file 4 — Supplementary Data 1 [file 41467_2021_21757_MOESM4_ESM.csv]

#This file containsmorphometric data of 704 individuals that were used in the analyses
#Columns B-DE contain Procrustes shape variables (X, Y and Z for each of the 18 landmarks per pectoral and pelvic girdles)
#Column DF contains centroid size of the pelvic girdle
#Columns DG-DU contain relative length of limb elements (Note: multiply with centroid size to obtain raw values in mm!)
#Columns DV-DX contain metadata
#For information on how to access the raw CT-scans, please refer to Supplementary Data 2.
IDs	pec_Coords.1.X	pec_Coords.1.Y	pec_Coords.1.Z	pec_Coords.2.X	pec_Coords.2.Y	pec_Coords.2.Z	pec_Coords.3.X	pec_Coords.3.Y	pec_Coords.3.Z	pec_Coords.4.X	pec_Coords.4.Y	pec_Coords.4.Z	pec_Coords.5.X	pec_Coords.5.Y	pec_Coords.5.Z	pec_Coords.6.X	pec_Coords.6.Y	pec_Coords.6.Z	pec_Coords.7.X	pec_Coords.7.Y	pec_Coords.7.Z	pec_Coords.8.X	pec_Coords.8.Y	pec_Coords.8.Z	pec_Coords.9.X	pec_Coords.9.Y	pec_Coords.9.Z	pec_Coords.10.X	pec_Coords.10.Y	pec_Coords.10.Z	pec_Coords.11.X	pec_Coords.11.Y	pec_Coords.11.Z	pec_Coords.12.X	pec_Coords.12.Y	pec_Coords.12.Z	pec_Coords.13.X	pec_Coords.13.Y	pec_Coords.13.Z	pec_Coords.14.X	pec_Coords.14.Y	pec_Coords.14.Z	pec_Coords.15.X	pec_Coords.15.Y	pec_Coords.15.Z	pec_Coords.16.X	pec_Coords.16.Y	pec_Coords.16.Z	pec_Coords.17.X
UF_120814	0.162442698	0.091419262	0.051163744	0.329623041	-0.217130404	-0.089393288	0.224454666	-0.172294245	-0.049104794	-0.110219946	-0.023595224	0.072252059	0.109260891	-0.062092278	0.109788615	0.151145939	0.163172648	-0.049472537	0.157687067	0.187746935	-0.049159952	0.031292599	0.206333392	-0.050560882	0.158929622	0.006483866	-0.015375964	0.068016952	-0.080639631	0.033596986	0.06941778	0.012745767	0.040976072	0.001697857	-0.164689354	-0.052781496	-0.280378145	-0.011223164	-0.000673994	-0.356641924	0.003024872	-0.034519753	-0.43121175	0.019037483	-0.070431338	-0.163138307	0.001385697	0.061863118	-0.119183988
UF_120812	0.169383537	0.059355047	0.066006258	0.301802703	-0.23040284	-0.082872787	0.198256262	-0.187450957	-0.037200458	-0.099502703	-0.016383504	0.069537604	0.085855604	-0.048343331	0.099011685	0.147270435	0.176731896	-0.05666716	0.156891852	0.194180352	-0.035778752	0.038374066	0.209111337	-0.052509504	0.158643213	0.036739822	-0.014343477	0.074024862	-0.071910191	0.029551113	0.077960123	0.003963176	0.039633898	0.028998821	-0.167231481	-0.073126276	-0.27531091	-0.013464423	0.00318461	-0.360795137	-0.000288953	-0.035932929	-0.458068837	-0.003852203	-0.0673857	-0.146317867	0.005155251	0.058387829	-0.1062449
UF_120809	0.155741075	0.093890257	0.044745629	0.298228968	-0.218463109	-0.08987818	0.218167794	-0.191689958	-0.048225044	-0.107800576	-0.00774743	0.064050767	0.082355317	-0.043665207	0.08546265	0.170745152	0.173653232	-0.047820651	0.182454646	0.186982229	-0.030723552	0.06632865	0.218477065	-0.059436502	0.156588295	0.026951512	-0.003723774	0.059815751	-0.07978195	0.030482765	0.065881887	0.006303387	0.036624666	-0.000349123	-0.164874667	-0.057948146	-0.273839177	-0.022308321	-0.004828735	-0.350288265	-0.018254727	-0.027402363	-0.438292344	-0.008066666	-0.062059787	-0.164193312	-0.013453624	0.054390847	-0.129257657
UF_34343	0.192513454	0.080064692	0.050781602	0.245313195	-0.243904504	-0.068340065	0.168954506	-0.165173791	-0.035913327	-0.126777091	-0.008249776	0.067469017	0.110367891	-0.055105105	0.091613377	0.175086936	0.173264287	-0.023969879	0.176229836	0.212268752	-0.043002322	0.068367718	0.21859296	-0.055131428	0.163914802	0.040918697	-0.010202323	0.064758038	-0.050145558	0.028175181	0.07271647	0.027638329	0.034715963	0.027935824	-0.170240399	-0.0788264	-0.258377907	-0.045984964	-0.000349124	-0.343591666	-0.037286228	-0.031850609	-0.475083247	0.006276983	-0.061091176	-0.155245466	-0.020344792	0.047712258	-0.113629944
UF_34350	0.18917803	0.090265632	0.048318514	0.258385431	-0.24670885	-0.086148762	0.158349357	-0.17374885	-0.044412322	-0.119640748	-0.011253087	0.059870438	0.11505145	-0.050832776	0.096090755	0.163490012	0.1763068	-0.037985693	0.17989892	0.207277233	-0.041434778	0.07011308	0.230552121	-0.062746261	0.162215966	0.047865241	0.007527948	0.06009868	-0.060891415	0.034989464	0.06061127	0.032694677	0.044432441	0.028016606	-0.18410816	-0.072835773	-0.251883694	-0.04234922	0.005541491	-0.341634127	-0.033294727	-0.038332794	-0.4548108	0.015165744	-0.066344197	-0.156831983	-0.040774396	0.051983741	-0.118512105
UF_34347	0.178911295	0.081001807	0.068750969	0.25186432	-0.24630071	-0.079259206	0.158179474	-0.156486656	-0.040369698	-0.094696769	-0.048832732	0.039525234	0.119816584	-0.047908649	0.096003343	0.151523307	0.174601032	-0.03424932	0.166370301	0.205050205	-0.031286736	0.060760478	0.204498428	-0.081985746	0.166492496	0.051443159	0.017142243	0.096345648	-0.059788971	0.043276629	0.077228097	0.030152975	0.037214016	0.037549167	-0.170261312	-0.072187931	-0.27034209	-0.041736689	0.008531235	-0.349232101	-0.01765387	-0.029945535	-0.489635474	0.03108493	-0.062230432	-0.14831618	-0.031646858	0.046220068	-0.113885168
LACM_147171	0.177984316	0.037844879	0.068425065	0.27709895	-0.19416758	-0.071096311	0.215196558	-0.1614391	-0.037271536	-0.129269416	0.014971287	0.040280495	0.149825618	-0.07996622	0.069848263	0.166399268	0.155718824	-0.040250597	0.182143681	0.16410456	-0.026482581	0.079586523	0.212502606	-0.061620853	0.163970087	0.063924831	0.019005447	0.045424012	-0.067789298	0.034693683	0.062148524	0.024459305	0.026109146	0.014363811	-0.17321526	-0.058997961	-0.270330228	-0.025522727	0.015964995	-0.35812277	-0.028167139	-0.018833755	-0.475441807	-0.014094449	-0.046472674	-0.16455253	-0.008912363	0.025084787	-0.126388846
LACM_147169	0.185660025	0.030787673	0.064091556	0.299325852	-0.17747893	-0.06722216	0.2198895	-0.147365346	-0.031750923	-0.131662747	-0.007282923	0.064103878	0.139370081	-0.085721882	0.062086213	0.170627499	0.158997795	-0.046310045	0.182831205	0.190206529	-0.056735234	0.092041042	0.230923697	-0.068007504	0.155414231	0.048353195	0.000668064	0.046876583	-0.090535332	0.028253419	0.05858833	0.00885926	0.033562131	-0.015739719	-0.151086045	-0.04926231	-0.270159579	-0.027210561	0.0156952	-0.335481006	-0.014222706	-0.026395356	-0.458766261	-0.005671502	-0.069460812	-0.172450717	-0.008565755	0.051647058	-0.139277006
LACM_147170	0.173910623	0.03281558	0.046019422	0.288695333	-0.173422325	-0.061557174	0.241965951	-0.141775906	-0.040353263	-0.119989227	0.000929711	0.042616185	0.15294426	-0.056626549	0.071786909	0.164710488	0.148169676	-0.043896012	0.180270381	0.157768281	-0.035519343	0.098428452	0.191719044	-0.042016813	0.160958386	0.034280939	0.006907447	0.034051234	-0.069512176	0.033678391	0.071593732	0.010613192	0.029097921	0.003628331	-0.145675158	-0.048327302	-0.26819704	-0.023495318	0.013242863	-0.364308001	-0.027679775	-0.023453602	-0.508691495	-0.005242694	-0.056441033	-0.16002939	0.003145609	0.03706785	-0.133735002
CAS_62606	0.188069337	0.051105581	0.073564368	0.231299407	-0.182134424	-0.074861492	0.192135408	-0.165686435	-0.035329315	-0.127141083	-0.008269285	0.050360342	0.103370771	-0.080195838	0.068804374	0.186392194	0.177737845	-0.046425236	0.203325603	0.196100079	-0.031646001	0.084027121	0.239487082	-0.058923551	0.188061157	0.052475269	-0.003588253	0.058560958	-0.084178689	0.028891313	0.088520403	0.031515532	0.026641611	-0.017527562	-0.17966968	-0.041372768	-0.265391569	-0.034267527	0.020854351	-0.353649129	-0.033448554	-0.024928194	-0.447943504	-0.035825495	-0.069617212	-0.178777192	-0.008563678	0.042745425	-0.13346295
MCZ_21850	0.108290034	-0.028963254	0.095705263	0.285769838	-0.219531008	-0.080007325	0.218755196	-0.183648271	-0.046039071	-0.132543514	0.037886263	0.023109446	0.09598064	-0.071987641	0.102241366	0.176977237	0.211438908	-0.062735037	0.199555438	0.238560523	-0.05638616	0.108717527	0.250030946	-0.077174001	0.139097255	0.020877201	0.027950796	0.040076476	-0.066903638	0.033305043	0.052042515	0.016245917	0.042656878	0.010198901	-0.163158115	-0.071933323	-0.265766106	-0.051309916	0.019042175	-0.347003049	-0.059112678	0.006452333	-0.426608661	-0.017663875	-0.023892663	-0.164055384	-0.000447938	0.020524494	-0.089017713
MCZ_21851	0.163689125	0.024032182	0.108295409	0.243402577	-0.191836027	-0.121820582	0.184133176	-0.168678295	-0.07185092	-0.127194908	0.014714846	0.062847002	0.144686395	-0.011241777	0.117186288	0.194661221	0.190921779	-0.054211187	0.202352435	0.211230506	-0.08514108	0.1047509	0.249984156	-0.075755577	0.137446959	0.003003777	0.033349775	0.030182663	-0.078452725	0.044821749	0.046151917	-0.013644097	0.05643541	-0.026839812	-0.179246186	-0.066100382	-0.266291428	-0.036182499	0.001681201	-0.341416822	-0.05538058	-0.03204076	-0.43093168	-0.052506881	-0.076929607	-0.151182152	0.016823406	0.061367276	-0.104399285
UF_15359	0.161752281	0.119218714	0.069457746	0.257618792	-0.252052239	-0.083604531	0.180105023	-0.180280937	-0.044600479	-0.093491057	-0.030099297	0.082137221	0.113080319	-0.05410155	0.109207326	0.156556687	0.189472772	-0.05197078	0.157180331	0.205895496	-0.035963707	0.055275821	0.211381643	-0.063648469	0.164559776	0.058466945	0.00111027	0.088322997	-0.084938519	0.019813451	0.088327801	0.009389622	0.037736944	-0.014369608	-0.187583038	-0.089801114	-0.264023136	-0.02520866	0.014003459	-0.353442618	-0.0148676	-0.035642591	-0.438127627	0.006399247	-0.090035753	-0.128252571	-0.009390419	0.05101954	-0.135332879
UF_15358	0.177790991	0.074447485	0.066373038	0.27229448	-0.23710854	-0.08610158	0.176289012	-0.186607456	-0.05113627	-0.129678336	0.008454564	0.069835907	0.120350772	-0.056495521	0.097578895	0.143713513	0.174831045	-0.052385002	0.168812952	0.189170927	-0.037838059	0.061380423	0.208826631	-0.05770651	0.160140684	0.055004945	0.021182067	0.062975104	-0.062500968	0.036443118	0.058580913	0.030581091	0.041961682	0.034940967	-0.181442087	-0.079132092	-0.257218384	-0.040048489	0.000527167	-0.359626468	-0.018856642	-0.0350216	-0.465392935	0.010794653	-0.061487198	-0.137834724	-0.032519689	0.043488983	-0.091725196
MCZ_60903	0.163200195	0.106846474	0.077308373	0.248695959	-0.235455432	-0.080969323	0.183275479	-0.182188598	-0.057654654	-0.131664923	6.93E-05	0.040600945	0.12567207	-0.042316032	0.106608877	0.191774263	0.174737711	-0.035087071	0.202575482	0.184671967	-0.024506009	0.084835119	0.219029686	-0.045344276	0.164993512	0.031970144	0.006488232	0.055660543	-0.077005536	0.021505593	0.07874957	0.029128378	0.030401513	-0.002095478	-0.162266651	-0.061980042	-0.273550754	-0.032304627	-0.004127241	-0.348250947	-0.043273411	-0.018215817	-0.445819813	-0.044834512	-0.030507705	-0.16386704	-0.002581469	0.018282349	-0.139270026
MCZ_60876	0.168196609	0.102672072	0.083173138	0.265692448	-0.221228797	-0.077811256	0.198349064	-0.17307054	-0.056794581	-0.127416478	0.004189922	0.049477565	0.152522055	-0.008573785	0.120641443	0.164615366	0.177017513	-0.050590702	0.179039117	0.167507465	-0.030816284	0.07376553	0.195579356	-0.028845308	0.158434609	0.014059542	-0.005377046	0.069158332	-0.085486665	0.012594446	0.084584806	0.010674868	0.027120906	-0.007107411	-0.162916433	-0.064742646	-0.283163428	-0.035327658	-0.002032234	-0.361765559	-0.026353843	-0.033505337	-0.45037195	-0.013582949	-0.049096203	-0.167067221	-0.004034194	0.038136171	-0.131849313
MCZ_60902	0.155046594	0.081322985	0.080457796	0.246070168	-0.250116231	-0.081858803	0.185419682	-0.193568125	-0.054928734	-0.137193926	0.027821483	0.039488844	0.147209501	-0.025237132	0.104898535	0.183759218	0.170188864	-0.032291764	0.200408006	0.18292762	-0.018787958	0.100520084	0.229161025	-0.036538796	0.15923707	0.031284	0.023180431	0.052688309	-0.058059088	0.021016589	0.071739444	0.032591245	0.019913433	-0.002163809	-0.16829608	-0.077687349	-0.265549808	-0.035563738	-0.004554104	-0.343514055	-0.05322138	-0.015801954	-0.447516034	-0.060974773	-0.019976203	-0.17315365	0.000796838	0.021468416	-0.139492066
UF_21920	0.171129337	0.03015132	0.085600957	0.263603907	-0.210600173	-0.078808004	0.199692799	-0.165071871	-0.040718967	-0.129856972	0.000474631	0.036577287	0.155471132	-0.046473398	0.099952883	0.168395218	0.192030503	-0.063313985	0.188699105	0.195142286	-0.046557527	0.076375788	0.243332457	-0.056588583	0.144592001	0.009414432	0.015574325	0.050736162	-0.074961267	0.023171839	0.05742524	0.000799667	0.044447149	-0.009233795	-0.16064798	-0.058348234	-0.254930394	-0.021002169	-1.08E-05	-0.337863822	-0.037112373	-0.019138368	-0.466078371	-0.025977191	-0.04661101	-0.157288541	-0.006193042	0.032524525	-0.114743012
UF_21874	0.171592153	0.029817099	0.09476001	0.277110995	-0.207005269	-0.078184548	0.202703998	-0.159745118	-0.046977037	-0.112888485	-0.018875996	0.061113669	0.157083121	-0.005640918	0.111584023	0.149324993	0.18953695	-0.06893845	0.176029275	0.185287992	-0.048204071	0.059795151	0.21643567	-0.055543012	0.148999516	0.013299182	0.002888175	0.068468816	-0.071255544	0.023260384	0.062656459	-0.00844545	0.040037915	-0.017266363	-0.158239775	-0.066222804	-0.282374131	-0.021901443	0.010343128	-0.3485449	-0.024705112	-0.028792991	-0.470245566	0.009640092	-0.075609394	-0.145649977	-0.015929936	0.045702295	-0.09999744
UF_21869	0.172604013	0.077194334	0.062062133	0.276910375	-0.238556818	-0.075433399	0.210564149	-0.18238869	-0.047026755	-0.142354013	-0.0075951	0.062836711	0.148473562	-0.029046407	0.101609038	0.157230485	0.194052803	-0.048700716	0.179435748	0.208864926	-0.048707636	0.060508356	0.243871571	-0.046969517	0.153349585	-0.004859699	-0.001592453	0.053232619	-0.08320697	0.025685307	0.05906799	-0.00380559	0.043883475	-0.016054999	-0.170853638	-0.075911632	-0.279832576	-0.00406025	0.005024671	-0.336644698	-0.019532384	-0.020271254	-0.408216366	-0.022886792	-0.063018139	-0.164304047	-0.020582544	0.045351121	-0.108025404
LACM_114180	0.159806478	0.077564142	0.078950683	0.246869754	-0.222415305	-0.069590385	0.194759989	-0.175843641	-0.041988792	-0.081667592	-0.034898703	0.037393804	0.15019674	-0.050717566	0.089402047	0.142633444	0.183822691	-0.040680532	0.14997423	0.196524337	-0.044499971	0.058446339	0.202053687	-0.044959667	0.137202292	0.04129242	0.018321347	0.086315027	-0.069752169	0.027132702	0.077634202	0.009029274	0.030421912	0.022628334	-0.181428263	-0.035828852	-0.243148302	-0.023394264	-0.005000911	-0.364827532	-0.026067382	-0.044718438	-0.531955739	0.032550353	-0.050814957	-0.136301448	-0.019221054	0.023256473	-0.072198366
LACM_114181	0.129433148	0.052012478	0.085422949	0.287148164	-0.199687859	-0.076080056	0.215640162	-0.169710819	-0.029264376	-0.100523125	-0.013538136	0.044057871	0.141095375	-0.071025338	0.089984342	0.152658191	0.181159352	-0.05503141	0.162078433	0.183526023	-0.045019609	0.057899955	0.20386383	-0.051133615	0.139653781	0.02143755	0.003354297	0.068152112	-0.066350068	0.03626156	0.068623052	0.014348574	0.028443325	0.020247681	-0.175625832	-0.050092657	-0.247449867	-0.043016336	0.009831648	-0.343031346	-0.018378024	-0.038453594	-0.529325193	0.03917248	-0.043967615	-0.138886192	-0.016055901	0.030082055	-0.078563082
UF_36968_3	0.191433577	0.079873066	0.045236424	0.260393556	-0.180604098	-0.086356938	0.193463188	-0.161144978	-0.050361204	-0.116603588	-0.006648448	0.08793663	0.081773608	-0.085197544	0.094185775	0.145703474	0.15947307	-0.047778797	0.182061978	0.197475709	-0.048172234	0.062409132	0.231813615	-0.054866176	0.175798205	0.009342828	0.001627302	0.08707306	-0.070639391	0.04128562	0.090446645	0.015258533	0.040282002	-0.027142152	-0.188522075	-0.051230704	-0.294856261	-0.031287486	0.003033793	-0.370294195	-0.025092567	-0.044267356	-0.446275021	-0.020655683	-0.088771176	-0.133260289	0.015461851	0.057021441	-0.101324704
KU_250347	0.15749333	0.072395995	0.083281142	0.311065689	-0.210316238	-0.099607134	0.239489886	-0.172170616	-0.06532916	-0.129568613	0.031973939	0.031186727	0.139559834	-0.047948582	0.100771208	0.187727363	0.160355633	-0.049329784	0.20444673	0.178152036	-0.030064821	0.10061792	0.18792738	-0.050973072	0.118566788	0.006899155	0.035000881	0.038645375	-0.055401932	0.031341638	0.050559395	0.013253824	0.04247491	-0.031482813	-0.157806618	-0.060286946	-0.261735453	-0.021205497	0.005817541	-0.338670441	-0.038685919	-0.009774503	-0.462187297	-0.043862112	-0.03219135	-0.156806123	0.008243456	0.029323656	-0.147030185
KU_250348	0.147933553	0.060462015	0.083578715	0.288617725	-0.228337561	-0.101049735	0.219718	-0.172337882	-0.062951819	-0.124019228	0.019491285	0.028247612	0.104620737	-0.057025046	0.098881598	0.196759892	0.183651785	-0.040130734	0.210337749	0.194304027	-0.035814903	0.114371914	0.239783731	-0.059592382	0.11991374	0.012987146	0.031823624	0.046416731	-0.057981232	0.019418647	0.061734824	0.012081304	0.042948179	-0.047855172	-0.153854462	-0.035845423	-0.262307211	-0.02663585	0.015571945	-0.348651878	-0.057387194	-0.003578498	-0.440636315	-0.057526367	-0.039473816	-0.153615989	0.008512004	0.023544791	-0.122449114
AMNH_95987	0.139175925	0.033690824	0.08683327	0.305837446	-0.214544068	-0.090833434	0.246070102	-0.194942961	-0.051589966	-0.125412565	-0.021236244	0.04913423	0.139505764	-0.038616386	0.105145987	0.149536801	0.200449229	-0.06879306	0.170279448	0.205018755	-0.055741259	0.056721753	0.235007754	-0.063935205	0.12856294	0.022813073	0.02338529	0.058876975	-0.077881964	0.04008624	0.056191145	0.004201183	0.042699363	-0.020318623	-0.169701915	-0.045278831	-0.239593255	-0.035346439	0.018044123	-0.326279564	-0.014027462	-0.032175878	-0.447481826	0.044414527	-0.050213853	-0.150799041	-0.015328593	0.033471667	-0.125452907
UF_149646	0.144803868	0.051145821	0.087382114	0.271273135	-0.223622485	-0.0722648	0.212603207	-0.194650935	-0.043922542	-0.099149636	-0.032530972	0.050853324	0.108891357	-0.05580798	0.113126874	0.160891778	0.199055183	-0.068964912	0.167498001	0.214549201	-0.054362102	0.058264563	0.229359822	-0.049097785	0.142051763	0.030716476	0.006205293	0.082785282	-0.082001201	0.015468014	0.082969315	0.016334913	0.030234629	-0.011443104	-0.156965818	-0.05866868	-0.250119651	-0.007294258	0.007324773	-0.334071808	-0.02533573	-0.029302363	-0.467490172	0.00371846	-0.057176171	-0.157733971	-0.012727112	0.040198821	-0.114364399
MCZ_159997	0.189749259	0.052130132	0.055614115	0.291732298	-0.191313049	-0.078236086	0.221884805	-0.147023056	-0.037365315	-0.121955989	-0.010754234	0.050290314	0.14894972	-0.06410991	0.065310823	0.159370703	0.136447712	-0.032284928	0.166675929	0.148601584	-0.025205073	0.080093177	0.192306681	-0.062070898	0.164414173	0.058090181	0.028849931	0.05381088	-0.053897426	0.042840421	0.056190734	0.039311776	0.039054206	0.004532861	-0.173232613	-0.054141493	-0.284082916	-0.019424238	-0.003210638	-0.368646872	-0.019738219	-0.024364315	-0.503638636	-0.000751732	-0.040179836	-0.144181984	0.007754085	0.015087264	-0.104871867
UF_66195	0.1747952	0.054827254	0.053671671	0.302710553	-0.183820909	-0.067394862	0.233703188	-0.157037341	-0.039201149	-0.118258983	-0.022928258	0.07494648	0.134649405	-0.07075564	0.051051746	0.160663109	0.130807088	-0.033318731	0.157929321	0.155904365	-0.042482253	0.055033999	0.183098454	-0.066296136	0.153483053	0.044546127	0.008937154	0.060287177	-0.05916412	0.041052991	0.055981504	0.023966366	0.031884118	0.029681992	-0.148564216	-0.060303755	-0.257844624	-0.025959024	0.004661659	-0.373226003	-0.008446773	-0.036405974	-0.520481997	0.026908912	-0.07089963	-0.146783641	0.002074119	0.04830766	-0.103641011
MCZ_160658	0.118455306	0.039102861	0.057552234	0.325550353	-0.178890864	-0.068706426	0.261533237	-0.149060767	-0.029173686	-0.096421153	-0.056790109	0.060479955	0.125698984	-0.013526691	0.075796569	0.150889313	0.156908561	-0.062252345	0.17249364	0.169910645	-0.052846007	0.055021732	0.192688837	-0.054543214	0.135224483	0.01845391	0.011344752	0.082225521	-0.078399502	0.028746304	0.082126049	0.002830506	0.028102118	-0.011338114	-0.139313426	-0.049127471	-0.253387289	-0.025222827	0.010053299	-0.355161307	0.00811335	-0.039132568	-0.527833006	0.071803259	-0.070755045	-0.148459008	-0.030198807	0.063365273	-0.110779711
MCZ_160659	0.175015772	0.036704676	0.072955082	0.300094818	-0.18731981	-0.088741461	0.230685315	-0.173871718	-0.051573329	-0.127217127	0.017081435	0.052463583	0.160958068	-0.03059731	0.081819319	0.16522718	0.162574738	-0.058898512	0.195457592	0.157955778	-0.039307718	0.08855761	0.194540662	-0.018430953	0.130070768	0.029771366	0.025773317	0.046503544	-0.039097139	0.036643855	0.055642723	0.034216348	0.031091179	-0.043344384	-0.178118015	-0.035125794	-0.251119862	-0.020702211	-0.011435864	-0.346082303	-0.0375459	-0.02775657	-0.503131058	-0.006059474	-0.040842638	-0.140590167	-0.01228853	0.026611571	-0.120475626
UF_16606	0.166213538	0.107399993	0.065338595	0.259306736	-0.227428051	-0.078495724	0.18017962	-0.174168584	-0.039857531	-0.114200919	0.008520179	0.038520072	0.133581042	-0.016141697	0.104990402	0.167185203	0.162030776	-0.034110989	0.180516245	0.181297571	-0.041900872	0.074139847	0.21182517	-0.02474665	0.14635168	-0.020552569	0.02554096	0.061021576	-0.058658273	0.025074232	0.062456968	0.010511542	0.042306937	0.030874277	-0.157003961	-0.074769663	-0.260895769	-0.036519025	0.002286477	-0.375702389	-0.038213707	-0.018951063	-0.516050184	-0.007978347	-0.034211151	-0.108201169	-0.000200771	0.001068816	-0.092439933
UF_7711	0.159041595	0.053368394	0.077011794	0.28012896	-0.215549923	-0.084532099	0.19295272	-0.158509547	-0.042884394	-0.117163479	-0.007942843	0.041879616	0.124095663	-0.032404762	0.113509173	0.15752126	0.167041815	-0.033670934	0.175746431	0.203755605	-0.070165491	0.078430799	0.217798292	-0.064318004	0.146259255	0.007208315	0.025152546	0.073345738	-0.065924807	0.021557162	0.072989583	-0.002840498	0.039079513	0.015582264	-0.147612745	-0.065591665	-0.251094514	-0.032071729	0.006758788	-0.358581857	-0.019552167	-0.025590675	-0.490281743	0.010862659	-0.056032099	-0.130912604	-0.033516273	0.046095337	-0.120990562
UF_16604	0.164517627	0.04230632	0.066812095	0.277795647	-0.229537228	-0.072819953	0.211022098	-0.172228653	-0.042996241	-0.11780171	0.029136589	0.068107312	0.136627954	-0.025881366	0.091465003	0.14943696	0.159939889	-0.044578589	0.176858655	0.183436124	-0.050588138	0.082932897	0.215506326	-0.036649424	0.137733344	0.01762556	0.029689334	0.055587514	-0.061577885	0.021951636	0.059941575	0.015852672	0.044655202	0.013807514	-0.142185728	-0.077500369	-0.256557137	-0.03268352	-0.003632349	-0.364613928	-0.030977945	-0.031644586	-0.505549042	-0.014114696	-0.039437023	-0.114646757	-0.001553141	0.01612629	-0.115576272
UCM_45006	0.117781666	0.055113025	0.106265026	0.250348697	-0.202970247	-0.081513856	0.205032239	-0.182390487	-0.055362275	-0.110475405	-0.02303455	0.055533336	0.114906554	-0.023785641	0.118570587	0.184869777	0.225123511	-0.060136396	0.190000887	0.236676178	-0.055902687	0.080000995	0.242689748	-0.069002048	0.146683373	-0.011157593	-0.003045158	0.059008774	-0.087325399	0.019766616	0.078677126	-0.011405298	0.024983465	-0.02879377	-0.179048091	-0.044232285	-0.248786072	-0.031728365	0.013719167	-0.319869183	-0.035651264	-0.024333609	-0.461532536	0.001738642	-0.064701645	-0.15840951	-0.02679726	0.042830018	-0.102380965
KU_100427	0.143321904	0.083352941	0.093857784	0.284681891	-0.208980442	-0.080984545	0.23762734	-0.189509319	-0.038960193	-0.116262124	-0.027007908	0.044822586	0.11765335	-0.076403466	0.097465811	0.159186975	0.207111638	-0.065268877	0.167087934	0.225197472	-0.049855248	0.072050037	0.248405522	-0.052805259	0.134120155	-9.24E-05	0.010322484	0.05599638	-0.097881295	0.018420933	0.069054402	-0.008647853	0.024379375	-0.02677668	-0.191045777	-0.039469898	-0.266760946	0.002089305	0.010374257	-0.336105173	-0.014331302	-0.016878235	-0.423833949	-0.015242147	-0.04858943	-0.178960424	0.000675606	0.038459519	-0.076496725
KU_169828	0.152445059	0.080113437	0.075540199	0.293127425	-0.259595598	-0.086749799	0.211476589	-0.217376147	-0.039625849	-0.111791495	-0.024399206	0.040241357	0.118021898	-0.052108819	0.106790102	0.146851412	0.20756559	-0.041659841	0.149709683	0.228924647	-0.054561967	0.060974986	0.259026111	-0.050809857	0.152527003	0.03229015	0.010521871	0.073543204	-0.093429033	0.021246909	0.056234841	0.017246814	0.029056916	-0.020569314	-0.206693088	-0.062333494	-0.250410988	-0.025103657	0.027304939	-0.306212772	0.002132512	-0.019646592	-0.400295647	0.001952666	-0.049173514	-0.189280942	-0.020626806	0.026158947	-0.120593733
KU_169827	0.160033461	0.072094859	0.088890838	0.29436267	-0.254732777	-0.096731534	0.231081076	-0.203157757	-0.058025545	-0.135106928	-0.010121593	0.040912635	0.123893234	-0.059449977	0.116439721	0.151152061	0.196894793	-0.043635106	0.172069759	0.209075	-0.028613052	0.056346513	0.240588984	-0.056914643	0.16021259	0.004214482	0.004167971	0.062811971	-0.080911444	0.023995259	0.050127385	0.023482996	0.025978875	-0.028114655	-0.194040813	-0.052761988	-0.218161032	0.002145604	0.028951967	-0.318418844	-0.022741532	-0.005636039	-0.415021143	-0.033521345	-0.053046936	-0.187951183	0.003961239	0.019965234	-0.1302728
FMNH_170074	0.114971692	0.050133573	0.102965038	0.301902771	-0.229644593	-0.083627467	0.226425253	-0.19276148	-0.061464504	-0.106806651	-0.040204246	0.074445663	0.117291797	-0.025168117	0.108051308	0.135297625	0.190839161	-0.078076741	0.148187057	0.213388957	-0.071877476	0.035566599	0.226355714	-0.063229105	0.150308757	0.027237598	0.012869136	0.072622625	-0.088588798	0.022691611	0.070324758	0.005037349	0.04002601	-0.012846761	-0.191764617	-0.073426547	-0.260330322	-0.013695858	0.005001	-0.329080604	-0.001323993	-0.044516827	-0.448305968	0.03762011	-0.07643034	-0.154012787	-0.017683298	0.049738114	-0.072398765
FMNH_170069	0.144310182	0.054008602	0.070147824	0.278672405	-0.217423497	-0.100170624	0.219403407	-0.198469063	-0.051695547	-0.126179437	-0.007264541	0.051296939	0.143355905	-0.044900892	0.071144705	0.170886447	0.181036367	-0.034870572	0.173503072	0.197045542	-0.048747398	0.075842569	0.238677468	-0.042768989	0.149960615	0.035857753	0.023580946	0.056514278	-0.06986205	0.032885742	0.068819065	0.012265692	0.041715671	-0.037018881	-0.20021924	-0.017318344	-0.251877537	-0.017927073	-0.011586999	-0.325333224	-0.032742337	-0.033871817	-0.455994972	-0.02938792	-0.039298243	-0.178645844	0.002926441	0.020717774	-0.09905236
FMNH_6100	0.138272495	0.061651803	0.079009477	0.277685239	-0.201770863	-0.066822705	0.220093442	-0.168082574	-0.04882153	-0.096683807	-0.033002138	0.052131829	0.140071503	-0.033365829	0.101985559	0.160644317	0.164637499	-0.033041341	0.159541022	0.195709039	-0.041942645	0.046780232	0.206531099	-0.058910377	0.15417464	-0.010516575	-0.005835894	0.072327536	-0.077476653	0.015045002	0.085110281	0.004024057	0.027494567	-0.013126727	-0.17043417	-0.051718811	-0.249665912	-0.006377659	-0.000526017	-0.345720868	-0.032099963	-0.04519164	-0.516886564	0.004052639	-0.052625863	-0.149285808	0.005795311	0.044427968	-0.091218592
MCZ_123975	0.169086673	0.032787477	0.079511246	0.240544126	-0.204567617	-0.070187634	0.195790581	-0.174826689	-0.029843742	-0.117717509	0.010053389	0.031139492	0.125784382	-0.070287614	0.07919953	0.18070174	0.179458469	-0.042911075	0.199766728	0.182124584	-0.027481089	0.096262037	0.226767696	-0.047198505	0.17582441	0.042325349	0.003597765	0.050737567	-0.05910765	0.028196317	0.075062595	0.038378035	0.026208338	-0.000127084	-0.158008894	-0.061110618	-0.270606726	-0.036095773	0.001306954	-0.344386279	-0.051581952	-0.022207223	-0.481206361	-0.044934348	-0.032261494	-0.168178285	0.003105255	0.030630609	-0.134855983
UF_72370	0.173801151	0.068246493	0.059736058	0.274877849	-0.178867445	-0.078612972	0.189452242	-0.156916965	-0.03613271	-0.127824889	-0.010626816	0.076677677	0.167024938	-0.064050874	0.053050612	0.172279408	0.171800288	-0.052651857	0.184117473	0.186142023	-0.048402511	0.067551528	0.234051948	-0.065732875	0.138273365	-0.006344517	0.017647295	0.052395729	-0.073431584	0.036310304	0.057384672	0.000992154	0.050115121	0.00091302	-0.173951486	-0.055457348	-0.262066738	-0.021159669	0.005489522	-0.34929697	-0.022112618	-0.03326072	-0.475420072	-0.008035346	-0.082601556	-0.167946057	-0.006439356	0.04971523	-0.094467747
UF_72362	0.161359819	0.047228993	0.055717894	0.302862823	-0.175251648	-0.089654297	0.226784697	-0.163820906	-0.034556259	-0.114140511	-0.042631698	0.092150204	0.159225984	-0.072723249	0.080478767	0.13927507	0.186159276	-0.077089082	0.148113647	0.21586852	-0.084862029	0.020783835	0.242233643	-0.065278149	0.154370494	-0.009316011	0.002611033	0.068798487	-0.082937772	0.045761707	0.059530206	-0.011842296	0.05574064	-0.010894852	-0.178404078	-0.033270794	-0.275519693	-0.025102284	-0.001084849	-0.336787947	0.003039629	-0.060770856	-0.436133045	0.076763872	-0.106641426	-0.158219757	-0.03669972	0.093998715	-0.084631984
UF_72361	0.161163404	0.048527559	0.070315316	0.296802043	-0.189382197	-0.091182105	0.203580116	-0.166356752	-0.026886102	-0.075012717	-0.032087448	0.100742845	0.151647435	-0.074106874	0.069430863	0.155754006	0.174096539	-0.066020058	0.154119388	0.224700163	-0.095169142	0.033259605	0.249047	-0.049805973	0.143430797	-0.016939655	0.005827079	0.04798517	-0.078346993	0.038806863	0.054786278	-0.005918023	0.046508933	-0.019415829	-0.180811085	-0.054479276	-0.277458345	-0.023800335	0.000682296	-0.344847617	-0.016250318	-0.060111587	-0.442551321	0.030462087	-0.105640823	-0.151714383	-0.005842133	0.082566857	-0.085598487
AMNH_83678	0.172059774	0.065222093	0.05008571	0.294590964	-0.213580165	-0.090484088	0.238606229	-0.193577727	-0.056130146	-0.134258085	0.028225335	0.060141812	0.157258927	-0.050842418	0.091027744	0.13970354	0.148261799	-0.051369462	0.154784211	0.172675666	-0.036924762	0.035531629	0.162773794	-0.01041226	0.17034916	0.039349403	0.012764531	0.052650786	-0.059713048	0.037858696	0.072754023	0.034679428	0.0433126	0.010592972	-0.192099183	-0.056939036	-0.267598281	-0.009647422	0.013094988	-0.355858838	-0.015216911	-0.03514261	-0.470426858	-0.000120113	-0.072124279	-0.157932802	0.006470898	0.036125969	-0.116956394
UF_21876	0.151573287	0.065958057	0.073432885	0.252967423	-0.237066705	-0.067971977	0.185212551	-0.189444612	-0.03262741	-0.084200811	-0.020741021	0.074046505	0.139439657	-0.031406688	0.107624363	0.138616105	0.185496839	-0.05974456	0.148300576	0.218666757	-0.051334076	0.033654051	0.242573385	-0.045691381	0.148315126	0.01112531	-0.01031442	0.086393073	-0.072408885	0.012356845	0.088159033	0.006162237	0.026907193	0.034301292	-0.174564839	-0.067772163	-0.269999256	-0.013707121	-0.013788816	-0.359323333	0.000734286	-0.04620231	-0.464358	0.021551908	-0.076802955	-0.13758865	-0.031057918	0.061227253	-0.109740455
UF_21930	0.166872213	0.069307224	0.069270983	0.252870442	-0.228042415	-0.06825183	0.188126888	-0.169788927	-0.039868989	-0.110309354	0.027749023	0.036554267	0.147555025	-0.021408243	0.093184211	0.159461658	0.161397245	-0.031567641	0.163051581	0.192754707	-0.032703485	0.088123802	0.211935262	-0.038180691	0.129737259	0.003399085	0.018195874	0.060195341	-0.066370017	0.029183884	0.064772201	0.006336884	0.026319571	0.059832965	-0.172725163	-0.073334487	-0.276722221	-0.04306888	-0.003950225	-0.372747495	-0.035710324	-0.030118066	-0.50411959	-0.002863361	-0.02792303	-0.135082284	-0.015083629	0.019462643	-0.096964465
UF_21877	0.182930686	0.043004544	0.076192479	0.252639982	-0.211862856	-0.071529862	0.186710071	-0.174726615	-0.039292684	-0.110820344	0.012014106	0.044623083	0.140679151	-0.042064588	0.098938822	0.162544832	0.172861443	-0.044050277	0.176558808	0.206941389	-0.038260196	0.096721606	0.221747631	-0.050293563	0.129520365	0.012543622	0.011065507	0.06494197	-0.061495314	0.024642013	0.060185991	0.019201854	0.026979785	0.024632034	-0.151452429	-0.054199317	-0.270650356	-0.042545107	-0.006402888	-0.356761125	-0.036456335	-0.030028968	-0.497441367	-0.006381553	-0.041055212	-0.133910239	-0.028277066	0.02762769	-0.10948384
UF_59630	0.174923702	0.091804605	0.049067779	0.275615474	-0.223285919	-0.091726515	0.19724238	-0.199500142	-0.056399998	-0.125618782	-0.018574789	0.077393583	0.110122777	-0.099663631	0.098630155	0.127390169	0.1985371	-0.063293486	0.153194662	0.242915676	-0.070294548	0.05389374	0.264966839	-0.067007697	0.153885528	0.006341504	0.021403454	0.06819305	-0.087458525	0.048927912	0.072437327	-0.007592052	0.061810574	-0.004832942	-0.197659234	-0.063356164	-0.256454666	0.001723332	0.011487673	-0.323893312	-0.002836204	-0.030256624	-0.403363034	-0.00978988	-0.098791145	-0.165203862	-0.009846353	0.065908246	-0.099146908
UF_59633	0.182265742	0.062679389	0.060721859	0.250977071	-0.21317902	-0.090751332	0.163934516	-0.190425847	-0.031063904	-0.117114759	-0.036601944	0.084418333	0.124501051	-0.099235046	0.106062539	0.128930575	0.20710886	-0.064534552	0.146902848	0.272912799	-0.081582244	0.057421127	0.271136352	-0.081801043	0.161364053	0.00558791	0.028533898	0.078540475	-0.095939828	0.04250548	0.081030561	-0.019528295	0.060801725	-0.001581327	-0.183554686	-0.069690058	-0.264542815	-0.002692367	-0.001552938	-0.327793481	-0.008461746	-0.035611177	-0.412819235	-0.012246591	-0.090152757	-0.164141073	-0.007013414	0.054721163	-0.088547881
UF_59850	0.174273024	0.069108979	0.062171504	0.273598247	-0.227500407	-0.06891904	0.196075157	-0.201354522	-0.02973239	-0.121384554	-0.053265177	0.075368167	0.091000893	-0.088966619	0.11692338	0.118265529	0.196677893	-0.052064418	0.141789138	0.25984118	-0.066137018	0.032840135	0.282413627	-0.063094417	0.166762693	0.003042428	-0.020245956	0.091867401	-0.097411683	0.019340148	0.085404952	-0.016217887	0.032549994	0.00985725	-0.181930356	-0.053495233	-0.259996587	-0.005677704	0.013433352	-0.333586584	0.001347356	-0.033967015	-0.407639811	0.013647095	-0.080587663	-0.165504044	-0.000240715	0.059691871	-0.099526653
UF_120866	0.142536	0.068532651	0.068378604	0.302452186	-0.197674082	-0.069231323	0.229369934	-0.167926332	-0.035802397	-0.078746139	-0.074747882	0.064875174	0.091845233	-0.026716631	0.124944732	0.147409428	0.174484011	-0.053615422	0.137237802	0.195852016	-0.049958863	0.038259633	0.190814129	-0.050834052	0.161084462	0.027602113	-0.010850143	0.086833085	-0.10163279	0.012665982	0.074372768	0.002146901	0.035301253	-0.004452958	-0.164046641	-0.050195072	-0.264123447	-0.006346862	0.01169087	-0.373395142	0.011521338	-0.042786961	-0.510690738	0.047636752	-0.062092843	-0.131705146	-0.018059713	0.050185372	-0.054858764
UF_24945	0.158121079	0.041599476	0.092259936	0.27607547	-0.174802924	-0.063363389	0.213057933	-0.1509959	-0.032534877	-0.109571701	-0.034989705	0.019256462	0.113391281	-0.042016289	0.093076059	0.191676037	0.164741028	-0.033235732	0.182885742	0.195215648	-0.044453568	0.09203645	0.21548942	-0.061622558	0.174799044	0.017554677	0.014817053	0.071114331	-0.073775067	0.023068296	0.065485805	0.007310843	0.034528323	-0.03718783	-0.154604941	-0.050451975	-0.277731185	-0.036497064	0.015759615	-0.370812246	-0.041567329	-0.008850592	-0.485834113	0.001112822	-0.025117463	-0.159560707	-0.01482851	0.020169452	-0.094917268
UF_120918	0.148845875	0.071190189	0.068343493	0.287232915	-0.237798302	-0.073044127	0.211513653	-0.19897138	-0.049552825	-0.12556783	0.003952203	0.005060221	0.113970981	-0.038859113	0.109702293	0.17534185	0.200762453	-0.037066165	0.19479414	0.228676832	-0.040472689	0.101099748	0.227513122	-0.039933263	0.150771144	0.019839512	0.023108201	0.045842442	-0.062860307	0.023876628	0.05401438	0.003065688	0.036463459	-0.009266684	-0.176517657	-0.059024227	-0.270355756	-0.030185868	0.029621081	-0.347753689	-0.034309767	0.003287134	-0.42076855	-0.020196277	-0.015022285	-0.152917586	-0.003522489	0.007583965	-0.129743965
UF_120916	0.134276216	0.061749665	0.058315952	0.3009301	-0.193647388	-0.074234578	0.232499111	-0.156491605	-0.044026624	-0.097528461	-0.028706762	0.048508746	0.106025042	-0.03001963	0.111979073	0.169322254	0.16485062	-0.040412556	0.181967099	0.20133944	-0.04545384	0.082296957	0.212306285	-0.058177424	0.156046107	0.005519152	-0.000704823	0.07250578	-0.075635369	0.019590739	0.077982635	0.000313499	0.028447329	-0.035233868	-0.165784475	-0.056385524	-0.289076335	-0.022732927	0.005719858	-0.370558981	-0.008352409	-0.02531006	-0.447827276	-0.004124497	-0.048522123	-0.160570418	-0.000994199	0.045994359	-0.121411922
UF_120920	0.140385819	0.053343862	0.08281086	0.302535996	-0.236039857	-0.083420425	0.233564563	-0.189038903	-0.062819916	-0.144026536	0.019547614	0.037970575	0.114398361	-0.041223264	0.106522172	0.181406929	0.188071692	-0.048976685	0.197151097	0.196253142	-0.034772573	0.102366502	0.231146259	-0.054359844	0.127392066	0.01620925	0.009509726	0.03740644	-0.058834038	0.032382264	0.05408791	0.015299486	0.038607636	-0.029865112	-0.17018466	-0.07546504	-0.267047452	-0.042824004	0.011326803	-0.337255895	-0.041347618	-0.009902795	-0.417305996	-0.031498367	-0.027238935	-0.160795834	-0.003414692	0.031102942	-0.12557493
KU_250797	0.195104789	0.021886293	0.066374388	0.262406307	-0.186131854	-0.066570533	0.208027312	-0.172077993	-0.036158241	-0.110345051	-0.034654083	0.064873228	0.123053405	-0.116758872	0.079652711	0.122032399	0.170213876	-0.046433093	0.14540425	0.22876669	-0.10095782	0.043389389	0.261477667	-0.075676183	0.16951743	0.026882335	0.018017431	0.06953141	-0.070947623	0.03947225	0.073028365	0.004601241	0.040975712	0.03632282	-0.160045523	-0.03727242	-0.260920936	-0.023390753	-0.000102055	-0.336569562	-0.010487576	-0.042868665	-0.464369727	0.049347058	-0.083723347	-0.149102986	-0.037347654	0.055156808	-0.130215633
KU_250808	0.192760409	0.024855882	0.07586891	0.270240322	-0.191536076	-0.066599476	0.202738153	-0.184967398	-0.037466942	-0.137299548	-0.01021066	0.07835518	0.103249481	-0.133782923	0.076150004	0.119470412	0.170593032	-0.045832609	0.149554819	0.242419655	-0.097079514	0.02979554	0.256675602	-0.079137724	0.172739411	0.029057104	0.015608682	0.089301976	-0.077698223	0.033844599	0.088391214	0.005779628	0.045666005	0.049264473	-0.168491004	-0.050654999	-0.269399131	-0.017582404	0.009212957	-0.332548574	-0.005088676	-0.043228596	-0.434264351	0.031004177	-0.080171523	-0.160947124	-0.017726023	0.061241249	-0.128582472
KU_250788	0.189770195	-0.003602392	0.073073777	0.291955772	-0.199540856	-0.049873145	0.220976646	-0.172059272	-0.03046516	-0.136932263	-0.023187179	0.07107063	0.115173526	-0.119079083	0.083428706	0.118318488	0.16684974	-0.049134146	0.138523329	0.227890518	-0.094437306	0.031237098	0.271792614	-0.079152695	0.161159568	0.030420744	-0.013391068	0.059250499	-0.064779443	0.040101702	0.067179156	0.011585763	0.044156664	0.043990634	-0.166211483	-0.067363762	-0.253734625	-0.030989911	0.007921632	-0.332891401	-0.002359985	-0.045306	-0.44899864	0.06173558	-0.070421738	-0.15439179	-0.03620416	0.062227893	-0.111135623
MCZ_186657	0.182553427	0.025091172	0.060620832	0.271890971	-0.199746456	-0.076849686	0.219151053	-0.187088829	-0.041585358	-0.13627424	-0.02734726	0.07141805	0.141562384	-0.099904311	0.099424487	0.136158737	0.180722498	-0.050642738	0.168099888	0.238276198	-0.081678089	0.050617842	0.279502039	-0.081101342	0.155399427	0.04109295	-0.010036041	0.043805803	-0.078390134	0.051235404	0.057357989	0.016159736	0.048231247	0.019840992	-0.186818619	-0.043518355	-0.256605504	-0.037504027	0.000255647	-0.30617992	-0.010894649	-0.037321749	-0.414785788	0.054423583	-0.06588145	-0.175059731	-0.040019379	0.042007339	-0.134702122
MCZ_186656	0.175609338	0.011974041	0.084916642	0.264998825	-0.180553168	-0.063554895	0.201971865	-0.179717474	-0.032628329	-0.099909412	-0.037574975	0.062498795	0.124450162	-0.104056105	0.095556077	0.128964	0.165706579	-0.051968497	0.163041088	0.23091456	-0.084891388	0.042072839	0.264585401	-0.086663983	0.161511411	0.043390666	-0.001388443	0.076010991	-0.073719077	0.034241795	0.068102381	0.01571009	0.03594209	0.021170415	-0.158393967	-0.043591868	-0.248015191	-0.034684102	-0.001697337	-0.335641525	-0.020668194	-0.042585245	-0.478751567	0.06234289	-0.071011883	-0.145791436	-0.031843759	0.049645531	-0.119474734
MCZ_139577	0.174297948	0.019203971	0.074202549	0.240957813	-0.186642161	-0.079291448	0.192992771	-0.159847563	-0.030060053	-0.123563239	-0.02632174	0.056545742	0.143181957	-0.067363051	0.113788269	0.139642357	0.165724798	-0.034021946	0.16082488	0.234853531	-0.09603746	0.059663823	0.278408134	-0.079556227	0.169202999	-0.003859594	0.006865363	0.082893091	-0.089051734	0.03056519	0.076229331	-0.006496028	0.050155163	0.0222556	-0.152243483	-0.046661766	-0.253972838	-0.029195269	-0.003737907	-0.357765725	-0.016789036	-0.045385319	-0.451692402	0.016842003	-0.064843713	-0.16488573	-0.016844852	0.052202499	-0.122587782
MCZ_139578	0.174478217	0.051164575	0.068288161	0.258072368	-0.199274554	-0.091157687	0.19224181	-0.175858246	-0.033874234	-0.119315277	-0.006405863	0.032072961	0.133444905	-0.061384361	0.108669308	0.167074217	0.180810497	-0.049665192	0.184513289	0.189569508	-0.042143326	0.086959807	0.234941449	-0.061479219	0.159896329	0.026893649	0.026458704	0.07483348	-0.089715139	0.032971219	0.069584032	0.019438306	0.049766838	0.01050404	-0.161954983	-0.058622689	-0.268141023	-0.019455564	-0.002061134	-0.357277207	-0.03449545	-0.016287273	-0.446804747	-0.025206564	-0.032152022	-0.176408632	0.001779245	0.020030076	-0.134174378
MCZ_139589	0.16272121	0.041921191	0.072258948	0.248648373	-0.196789764	-0.080430403	0.187781526	-0.162980876	-0.024608011	-0.125690334	-0.030062778	0.041459148	0.134951397	-0.047850037	0.10304505	0.142900695	0.169695041	-0.05714475	0.174375016	0.195512877	-0.045726381	0.084938975	0.235719461	-0.054450699	0.175335281	0.026247722	0.003368935	0.088097131	-0.085505319	0.022449721	0.080733346	0.013182669	0.039650713	0.019022548	-0.161562954	-0.054435083	-0.27428296	-0.006841066	-0.000658255	-0.366279297	-0.029885693	-0.031049747	-0.469493659	-0.004127231	-0.055914392	-0.141929179	-0.025371841	0.049995589	-0.132701109
LACM_135076	0.168719627	0.052217685	0.062599173	0.255200159	-0.216366149	-0.0732904	0.20461205	-0.184642922	-0.040360783	-0.09241292	-0.07092214	0.080270472	0.12888464	-0.109558141	0.11078889	0.111183912	0.181485425	-0.05234596	0.136563858	0.25043065	-0.08552314	0.028669182	0.263792643	-0.085892347	0.157483896	0.035635217	-0.010165369	0.091434511	-0.077471747	0.031567214	0.08782354	0.015944122	0.04381029	0.031505445	-0.184697602	-0.040271379	-0.258478163	-0.041917855	0.005599593	-0.318563226	0.008961328	-0.066055211	-0.43578465	0.076003193	-0.088756478	-0.167477411	-0.032906546	0.070549463	-0.136796923
MCZ_146726	0.184696995	0.026101226	0.080439268	0.245007494	-0.192758619	-0.061782715	0.187237777	-0.183296251	-0.038962855	-0.115052643	-0.030284587	0.062737076	0.10104288	-0.101257489	0.08671096	0.138205052	0.172240343	-0.040599159	0.167262301	0.234831653	-0.08359123	0.062266056	0.275289945	-0.075405989	0.177791324	0.010408017	0.007953563	0.079589327	-0.072952499	0.037886806	0.085676115	0.009945502	0.044901832	0.019455669	-0.146711691	-0.05218078	-0.259463669	-0.032697426	0.000344783	-0.346967625	-0.030044637	-0.040397266	-0.454702821	0.004579667	-0.058365457	-0.161366441	-0.015643118	0.042406586	-0.120376214
MCZ_125504	0.187440991	0.034458954	0.072621006	0.262362927	-0.194514335	-0.071870739	0.201854115	-0.190509465	-0.03929067	-0.1477624	-0.001762543	0.050869791	0.109667506	-0.096457119	0.085825623	0.14514852	0.173294239	-0.033267629	0.185709545	0.23840666	-0.071041719	0.087092734	0.289552067	-0.079876894	0.160180078	-0.01980448	0.005394597	0.046851541	-0.066758445	0.044879101	0.053158593	0.026406466	0.037372183	0.019786146	-0.162603325	-0.050699581	-0.242926471	-0.040726582	0.001760869	-0.33178793	-0.031728592	-0.0238218	-0.438241885	-0.002322869	-0.039658554	-0.16107716	-0.026515342	0.025193876	-0.122192217
LACM_135079	0.200578948	0.017937235	0.077394427	0.25444535	-0.211957854	-0.061663232	0.193411965	-0.189537386	-0.025159676	-0.105190276	-0.062667766	0.051355717	0.091745803	-0.112476296	0.089015568	0.121105575	0.175290187	-0.035249476	0.150975326	0.260421928	-0.095458155	0.037352135	0.282962087	-0.083749342	0.167546196	0.030324046	0.007388326	0.089684441	-0.08594857	0.027960602	0.082329888	0.000451584	0.037380894	0.029604898	-0.145328571	-0.043967425	-0.244673259	-0.007321685	-0.000943379	-0.343886211	-0.019901296	-0.046599993	-0.445476687	0.01897334	-0.060914882	-0.162177977	-0.008195411	0.054986661	-0.126435333
UF_59916	0.127189073	0.012514548	0.104516976	0.296270264	-0.176711273	-0.078106043	0.215851106	-0.163128187	-0.040958637	-0.121663671	-0.053678677	0.081115043	0.087731106	-0.106346669	0.077528006	0.18933479	0.249709532	-0.101130572	0.195013249	0.235578442	-0.06704092	0.094488855	0.26932027	-0.105723806	0.139260072	0.015588374	0.010037061	0.062822301	-0.084368084	0.036655245	0.060549064	0.004106856	0.036936569	-0.048812679	-0.173085208	-0.049679184	-0.230441683	-0.027838857	0.03110311	-0.309724488	-0.013627268	-0.02437014	-0.417911695	0.021538506	-0.084852072	-0.168750498	-0.03223253	0.069520983	-0.130329102
UF_59910	0.147976744	0.012689716	0.090893681	0.275847981	-0.176999176	-0.084200091	0.171809015	-0.16642553	-0.020719868	-0.123861396	-0.015210734	0.046952781	0.116636507	-0.073932958	0.097862638	0.183791118	0.224034189	-0.087273074	0.202976089	0.245130035	-0.064290779	0.082407776	0.267606669	-0.079838811	0.140910951	0.001260243	0.025474492	0.074178351	-0.086940809	0.025820609	0.085645123	-0.007881631	0.039808545	-0.040166642	-0.165776369	-0.053251108	-0.239748447	-0.035853285	0.018987276	-0.323019794	-0.03583777	-0.022696543	-0.434489815	0.002483542	-0.0609297	-0.175795804	-0.027194549	0.044088019	-0.140609074
UF_59914	0.162137083	0.029156189	0.092264837	0.284352786	-0.193877589	-0.096886218	0.194229427	-0.182790776	-0.033146404	-0.149475962	0.002795202	0.04504488	0.136063413	-0.065748865	0.087811204	0.200146483	0.232092806	-0.073293967	0.215647866	0.236048247	-0.054076868	0.111046263	0.275469385	-0.06729347	0.117572561	0.020585658	0.018084449	0.04443796	-0.08002772	0.023400336	0.060251937	-0.002575201	0.033092896	-0.069388554	-0.193536647	-0.036876177	-0.240078684	-0.034064985	0.013506147	-0.307433097	-0.029906456	-0.015870133	-0.390709108	-0.038013558	-0.051907901	-0.185811529	-0.013055864	0.04801194	-0.15537914
UMMZ_116911	0.19206697	0.040020337	0.045743423	0.283294403	-0.220138991	-0.083962824	0.234950259	-0.189996889	-0.052185317	-0.167705643	0.024835699	0.070349305	0.167983801	-0.073083895	0.065581088	0.154814182	0.190611164	-0.053429853	0.176416085	0.198985085	-0.03599211	0.060846015	0.238269157	-0.057474218	0.155285311	0.01603709	0.000219445	0.031987593	-0.064567847	0.052464488	0.0571866	0.027266334	0.044878636	-0.021172982	-0.186737409	-0.054917118	-0.261124636	-0.030237594	0.020063069	-0.320765696	-0.020264611	-0.032163488	-0.397366436	-0.013357614	-0.078755211	-0.171563741	-0.029176967	0.036594925	-0.151817613
UMMZ_116915	0.203419014	0.034458018	0.046375671	0.256688363	-0.210316791	-0.091028981	0.210527959	-0.183911985	-0.050330826	-0.135504485	0.027751511	0.070375277	0.181696757	-0.054845094	0.067729764	0.161285651	0.185971546	-0.049345234	0.171742462	0.182886777	-0.028472013	0.067307246	0.232817673	-0.05013572	0.15478471	0.034325548	0.007713548	0.05180684	-0.082707689	0.041976454	0.057155809	0.013086851	0.046394893	-0.015556877	-0.187611436	-0.043084444	-0.268201666	-0.022330828	0.004503665	-0.333262637	-0.036296194	-0.038390858	-0.429608514	-0.035541512	-0.082041621	-0.176043096	0.010652116	0.041385463	-0.137589986
UMMZ_116913	0.191732853	0.043843307	0.040317971	0.263955281	-0.213651927	-0.080438941	0.214637104	-0.185518056	-0.043573929	-0.156052678	0.030022032	0.077308843	0.166968017	-0.067401881	0.072801974	0.166905144	0.190101405	-0.053658784	0.188461311	0.198282234	-0.037541925	0.079499777	0.245779626	-0.052313876	0.152944969	0.002682404	-8.82E-05	0.03085969	-0.067524794	0.04405701	0.056650015	0.025482552	0.039514121	-0.024377707	-0.174828895	-0.071301106	-0.260361296	-0.035956138	0.004393245	-0.327751115	-0.038260161	-0.035752546	-0.408582981	-0.037617836	-0.073445102	-0.17589584	-0.017632195	0.043918211	-0.149977618
UF_124572	0.22773281	0.066236576	0.056008749	0.261173588	-0.195210568	-0.04811668	0.183072595	-0.169902928	-0.021782612	-0.178420968	-0.014353966	0.029905125	0.194588283	-0.113946275	0.048162149	0.216944194	0.210294744	-0.05092908	0.201637063	0.207960153	-0.031621734	0.083237572	0.254281392	-0.076742853	0.193020007	0.040278193	0.025607054	0.052341632	-0.091285803	0.044381758	0.050494306	0.007432288	0.04628501	-0.111014856	-0.108049057	-0.061394089	-0.228875676	-0.018831286	0.02983151	-0.330300927	-0.045760904	-0.006382468	-0.399274907	-0.055532602	-0.04535322	-0.208938555	-0.026203344	0.006319339	-0.168361583
UF_124562	0.232516496	0.067523406	0.048028761	0.265840332	-0.193584099	-0.066104768	0.183512613	-0.188221399	-0.035517391	-0.193604579	0.002617934	0.020256713	0.206096496	-0.103436438	0.053823618	0.210403651	0.213409462	-0.050323601	0.201063188	0.20666663	-0.033578198	0.081701572	0.263474525	-0.057202001	0.200862611	0.057023396	0.023889637	0.0436384	-0.087736232	0.047828608	0.037229347	0.001863905	0.063706159	-0.105776354	-0.181585124	-0.044815585	-0.236501061	-0.015760286	0.016005816	-0.300601009	-0.041533731	0.001437206	-0.36133003	-0.060132409	-0.033261412	-0.234747234	-0.018395618	-0.003687874	-0.177809318
UF_124573	0.211263183	0.081811962	0.051344452	0.2904843	-0.178116267	-0.048557878	0.201458697	-0.174600699	-0.018337033	-0.185018141	0.000720905	0.029469168	0.190078699	-0.126585027	0.045232982	0.197480181	0.216698261	-0.041105674	0.187169813	0.186838798	-0.040463552	0.071960155	0.250193316	-0.060062332	0.205833111	0.044506155	0.013070522	0.051128387	-0.094535804	0.0292132	0.051581792	-0.004634917	0.043667473	-0.088927645	-0.182182304	-0.057781296	-0.231665729	-0.006042524	0.020701969	-0.320006335	-0.027136811	-0.002300323	-0.376907758	-0.039731425	-0.038840701	-0.221095732	-0.001910679	0.017319067	-0.195345348
USNM_580300	0.19698415	0.058423866	0.051738208	0.232315238	-0.215171587	-0.093413644	0.172780451	-0.179946762	-0.044068269	-0.101384131	-0.024945038	0.012723948	0.126811883	-0.061461893	0.110036078	0.153470914	0.193277817	-0.047185625	0.176619463	0.207813278	-0.029790782	0.068406013	0.234937752	-0.050490595	0.149336355	0.02809467	0.042894705	0.082350445	-0.069815097	0.050431612	0.066005324	0.017962925	0.048524099	0.008377864	-0.196542092	-0.030793203	-0.256466707	-0.025947226	-0.000566276	-0.349380673	-0.051663695	-0.009429765	-0.490759782	-0.008871839	-0.044513627	-0.151105057	-0.009362684	0.001493085	-0.079714598
USNM_136490	0.185374104	0.060172014	0.054115409	0.273842794	-0.249143759	-0.082448975	0.208060909	-0.18058292	-0.059336739	-0.102899265	-0.038475945	0.098380507	0.149109936	-0.041607357	0.102728876	0.100722349	0.193058843	-0.063175342	0.120359949	0.207935639	-0.064444096	0.016240403	0.224970432	-0.036545765	0.160277099	0.009327875	0.015892687	0.081890963	-0.076317852	0.055682901	0.058819968	0.01790639	0.038369646	0.038255307	-0.195311695	-0.046355584	-0.25001693	-0.020273755	-0.00278113	-0.329334529	-0.000407363	-0.061776725	-0.473690604	0.066054036	-0.084362579	-0.148966287	-0.024602383	0.06368949	-0.085958654
CAS_178117	0.138365349	0.077093219	0.077471863	0.275491049	-0.222860873	-0.054300757	0.218265116	-0.189108252	-0.041717142	-0.095938317	-0.028896226	0.049167328	0.122550222	-0.089989459	0.079765624	0.141124076	0.189955661	-0.048858293	0.153982838	0.213811247	-0.040347779	0.05269447	0.222657936	-0.053055129	0.132878495	0.015776864	0.009715982	0.08748257	-0.085893052	0.02340465	0.077324537	-0.008438725	0.023928819	0.010772723	-0.159159514	-0.056099198	-0.260600541	-0.002947484	0.023128535	-0.346928584	-0.022516759	-0.021656277	-0.490478468	-0.00386466	-0.069220003	-0.160026274	0.012298673	0.047966154	-0.074297857
UF_28405	0.160109399	0.067944005	0.082700919	0.257571096	-0.195822365	-0.084210997	0.20389397	-0.164059902	-0.046173806	-0.107851247	-0.040130231	0.059960008	0.123697497	-0.038260848	0.107045088	0.157385197	0.181560105	-0.050749058	0.178117695	0.204849111	-0.048022766	0.054902191	0.214947288	-0.061810875	0.165330484	0.010800602	0.000143001	0.07804097	-0.088311313	0.030853399	0.076780146	-0.005978734	0.039805435	0.003596637	-0.183825107	-0.052930323	-0.272380458	-0.015722972	0.007623125	-0.346431673	-0.019024203	-0.027373987	-0.468015739	0.0021212	-0.069513372	-0.163900491	-0.00293193	0.048980258	-0.105344987
UF_28442	0.152926316	0.043258443	0.075443791	0.270705695	-0.181769257	-0.058868892	0.207953292	-0.168638715	-0.026403013	-0.096874985	-0.064490096	0.072906831	0.133882221	-0.053982835	0.104565238	0.125047597	0.196594366	-0.058121183	0.136645733	0.224320527	-0.056512565	0.031527678	0.207235563	-0.061214837	0.178431943	0.016810742	-0.027579736	0.097961651	-0.08803087	0.013671396	0.08779471	-0.008056277	0.019831058	-0.000354202	-0.189503688	-0.046836688	-0.27581067	-0.02214039	0.014744657	-0.346913971	-0.008867767	-0.04715646	-0.479597632	0.071836506	-0.101825668	-0.152610531	-0.021147829	0.081823262	-0.086073008
UF_12487_6	0.171907191	0.101474816	0.058804947	0.272547936	-0.227367207	-0.078862866	0.18649219	-0.191266141	-0.049652545	-0.100785529	0.007186564	0.058810888	0.106201035	-0.072122446	0.07248838	0.160841725	0.197227892	-0.057652199	0.179651534	0.206103	-0.043706929	0.068099309	0.213624591	-0.039884878	0.161463882	0.025610189	0.006415221	0.054886071	-0.076656101	0.045990053	0.079636604	-0.002283878	0.047213977	-0.00150513	-0.172336553	-0.064035564	-0.272645401	-0.015034771	-0.001254234	-0.348174494	-0.021744877	-0.032117648	-0.434341113	-0.033040076	-0.056918422	-0.175059309	-0.009023759	0.02913131	-0.128651537
UF_12487_8	0.16830376	0.118319059	0.042215796	0.273184294	-0.240134473	-0.089026987	0.199123307	-0.19878037	-0.052908339	-0.122259085	0.001710329	0.076074952	0.105249148	-0.089019356	0.081992072	0.154736002	0.186241946	-0.04963215	0.164345907	0.20175462	-0.045803022	0.05444365	0.219049409	-0.058296078	0.154956234	0.033933703	0.010735128	0.053351501	-0.062052418	0.053872995	0.076734048	0.006383804	0.054883428	0.02064941	-0.179338261	-0.08037378	-0.268067578	-0.015246727	0.001472317	-0.342533492	-0.013767129	-0.035010716	-0.427628204	-0.006605645	-0.073635039	-0.163363602	-0.025528054	0.044266183	-0.111625639
UF_12488_3	0.155528198	0.099921488	0.056489669	0.250142317	-0.223971136	-0.077927554	0.181018264	-0.18156667	-0.035239552	-0.088117191	-0.008977424	0.045511255	0.10242686	-0.069090622	0.095994335	0.163149707	0.194312195	-0.049630954	0.17231076	0.215691729	-0.041077759	0.074194327	0.221582524	-0.056445344	0.16290931	0.020440086	0.012241497	0.068993087	-0.068010696	0.033051171	0.089020476	0.002490667	0.042097144	0.008815157	-0.169070529	-0.068847871	-0.269115669	-0.028812751	0.006276779	-0.350005114	-0.023808087	-0.028229351	-0.470295113	-0.005953443	-0.058266785	-0.154461432	-0.019519497	0.033539089	-0.109452635
UF_30855	0.17419156	0.044823157	0.07799927	0.237885656	-0.185603504	-0.058106943	0.17332801	-0.173347356	-0.01106807	-0.091370324	-0.050270477	0.050206574	0.128555907	-0.061657111	0.100467056	0.143983143	0.193572931	-0.046265214	0.164332231	0.232304818	-0.046443369	0.05746369	0.25246762	-0.06190511	0.174665835	-0.007005531	-0.010849681	0.089577129	-0.071944781	0.011923244	0.086086447	0.000441293	0.033369465	0.003670712	-0.179482434	-0.046783994	-0.273004557	-0.017965633	0.004999219	-0.368027074	-0.025349662	-0.03026095	-0.475813225	0.018683728	-0.05852416	-0.144575725	-0.037850136	0.040417469	-0.082621754
MCZ_22295	0.148504272	0.068946366	0.084057913	0.236429358	-0.232956289	-0.069040521	0.180434263	-0.188458544	-0.027175762	-0.086848792	-0.067756911	0.044345376	0.124409282	-0.052225037	0.119925242	0.145741667	0.173546232	-0.029400109	0.164074065	0.243344741	-0.065724086	0.042383193	0.259574591	-0.063221492	0.188667324	0.013872624	0.003589563	0.093386798	-0.076129042	0.015782342	0.089342182	0.013623164	0.026171702	0.002060626	-0.168186526	-0.068598574	-0.279320578	-0.016562938	0.007108492	-0.356954507	-0.009578212	-0.031016582	-0.443260156	-0.008570297	-0.056910195	-0.156344055	-0.005925046	0.039559397	-0.097137687
UF_30731	0.19029468	0.020149575	0.075904348	0.267335161	-0.207737949	-0.094304524	0.206849691	-0.182896356	-0.053989073	-0.166561623	-0.006481458	0.056257275	0.135871026	-0.089036009	0.093353405	0.137492443	0.195187041	-0.054790884	0.161013663	0.219741302	-0.058446221	0.080398253	0.271815337	-0.078170073	0.156457105	-0.003432434	0.021826335	0.048734379	-0.054686377	0.05029225	0.04654806	0.025703245	0.056229653	0.021214358	-0.2149158	-0.047534891	-0.257308611	-0.023972692	0.005856614	-0.329918354	-0.028089843	-0.013883471	-0.41016868	0.002265093	-0.057257226	-0.175491361	-0.02068373	0.018556833	-0.080486796
UF_31092	0.165907057	0.07949293	0.062871646	0.269509308	-0.205470085	-0.079082378	0.198357694	-0.175731576	-0.031870803	-0.08593103	-0.073620714	0.073946642	0.142433294	-0.072997872	0.104533947	0.112708168	0.184252818	-0.056317711	0.119899315	0.222089361	-0.063213809	0.027546351	0.239225993	-0.04881025	0.172456608	0.019429769	-0.011778113	0.110698748	-0.097064719	0.021475242	0.092128841	-0.001614382	0.035516398	-0.024223421	-0.190934419	-0.018098896	-0.273977814	-0.001688767	0.018665624	-0.344615387	0.002673128	-0.061164163	-0.4617403	0.045602091	-0.100490025	-0.152489765	-0.017136804	0.059348459	-0.090322848
MCZ_151615	0.184204424	0.056582803	0.065708092	0.257819419	-0.200454838	-0.07886483	0.196948999	-0.172183073	-0.034484386	-0.127600569	-0.005167808	0.030888002	0.134329106	-0.059564178	0.075214709	0.17532188	0.179793971	-0.043072302	0.190223109	0.199742043	-0.033951869	0.079313934	0.256778876	-0.072302616	0.158240105	0.014347796	0.035280749	0.039586471	-0.065509772	0.036188986	0.052986875	0.015883257	0.043411691	-0.016833454	-0.175865925	-0.048850558	-0.229427992	-0.037292348	0.010941965	-0.322049241	-0.053975491	-0.015075452	-0.498050712	0.003631357	-0.04378547	-0.166182201	-0.029975461	0.018355229	-0.085466216
MCZ_154576	0.187575245	0.037585389	0.089003505	0.27032058	-0.208829632	-0.081813742	0.183554803	-0.185303396	-0.036329578	-0.129539507	0.004550624	0.039120334	0.139988421	-0.041914582	0.099880424	0.170212627	0.198313722	-0.054550654	0.18665435	0.208423021	-0.034612157	0.077036794	0.268705042	-0.068355523	0.158064996	0.00447771	0.018340381	0.035865614	-0.078399201	0.037485564	0.044247396	0.016935096	0.038365483	-0.048978666	-0.171599775	-0.058549398	-0.23183365	-0.037748422	-0.000117461	-0.314698794	-0.053418934	-0.020170777	-0.477181845	-0.016428077	-0.035596001	-0.164661843	-0.023219888	0.012803931	-0.06649273
MCZ_146168	0.182399061	0.05768094	0.051339259	0.268126024	-0.240617459	-0.076230887	0.162678673	-0.164534357	-0.047640827	-0.139760772	-0.011482032	0.10355564	0.130355245	-0.08561766	0.071356793	0.146717109	0.172764697	-0.066498585	0.174229985	0.203248979	-0.054353781	0.051400888	0.229867385	-0.061185971	0.163414082	0.045718583	-0.008487097	0.062715821	-0.04426181	0.061758446	0.065337358	0.04141538	0.056393954	0.039397001	-0.168084073	-0.084711104	-0.254660948	-0.046431593	0.001836781	-0.342968954	-0.030752201	-0.054071218	-0.454320187	0.034806409	-0.089050204	-0.147799754	-0.037508429	0.059265781	-0.104074643
MCZ_146157	0.199705415	0.044638581	0.055161118	0.247744455	-0.23128869	-0.082943058	0.153184566	-0.15634205	-0.051451958	-0.145363845	0.031102508	0.063557405	0.127964944	-0.07022136	0.072671192	0.182381122	0.169117408	-0.048534197	0.201740488	0.187108146	-0.027633771	0.105380555	0.231631691	-0.063288992	0.159512957	0.024249042	0.028571964	0.03860163	-0.027973732	0.050925545	0.058342016	0.054046913	0.052027465	0.02696877	-0.163689168	-0.079555149	-0.256921386	-0.065274409	-0.005676017	-0.348218906	-0.062217435	-0.031638558	-0.470752265	-0.029038806	-0.04251756	-0.158987031	-0.027690515	0.031658707	-0.115743829
MCZ_146161	0.214983961	0.045605198	0.053720812	0.228817839	-0.226043359	-0.066915144	0.157385088	-0.155080072	-0.039231082	-0.129263629	0.029290891	0.058210912	0.147705227	-0.065602876	0.070430318	0.168717377	0.165704448	-0.044111031	0.196883531	0.191772497	-0.014074776	0.090321494	0.223616346	-0.049768857	0.180992853	0.009852382	0.004823548	0.051658473	-0.041987534	0.057724823	0.060508188	0.044051731	0.040422336	0.021483986	-0.143147488	-0.078737016	-0.274174391	-0.04976249	0.002472054	-0.359619001	-0.060122563	-0.029367487	-0.479191991	-0.045038443	-0.046855636	-0.166236081	-0.005599719	0.020435611	-0.115415681
MCZ_179416	0.171717995	0.028218848	0.0645727	0.294566038	-0.209871184	-0.067464822	0.2419962	-0.174540755	-0.055596503	-0.096119564	-0.029440987	0.057343585	0.120568633	-0.057105252	0.07529456	0.165138754	0.166681281	-0.030150587	0.152330171	0.16125414	-0.028812517	0.041859861	0.205859902	-0.074597508	0.159166297	0.077412191	-0.004230313	0.08157315	-0.064595434	0.029107007	0.074104479	0.030329477	0.022119432	0.014420494	-0.171610294	-0.037055679	-0.277985296	-0.022731822	0.020374459	-0.356863058	-0.008785362	-0.029649337	-0.456731975	0.038308334	-0.073668713	-0.180579091	-0.021134554	0.053837558	-0.139537077
MCZ_154492	0.174072563	0.09452481	0.064873887	0.264041818	-0.157376094	-0.079602786	0.223908396	-0.142298507	-0.04062286	-0.102633877	-0.051511616	0.048033626	0.161790729	-0.086539965	0.068516911	0.14978574	0.153261827	-0.05242899	0.174347582	0.176023293	-0.050609227	0.069086429	0.197170311	-0.069059172	0.174883127	0.031228409	0.038138507	0.078464003	-0.086982176	0.050579997	0.081851124	-0.002673912	0.042957993	-0.022826594	-0.158411151	-0.034796742	-0.281895445	-0.009284568	0.017414499	-0.354634855	-0.009735712	-0.035329302	-0.486822835	0.017280355	-0.072934548	-0.186637057	-0.015932455	0.03142125	-0.120923558
CMNH_47707	0.197693362	0.064191731	0.065564458	0.250076318	-0.217550806	-0.082136673	0.181861211	-0.161915215	-0.045646316	-0.132098488	0.039429624	0.044376606	0.128003529	-0.045627014	0.076993147	0.18549252	0.155517225	-0.028867065	0.189814575	0.189565056	-0.030847539	0.104546747	0.212140195	-0.054496477	0.162059369	-0.001409721	0.007065635	0.048055187	-0.04746693	0.0378932	0.057747181	0.023768693	0.050985362	0.011944015	-0.153222978	-0.075326321	-0.264290496	-0.032526966	-0.002705644	-0.354439351	-0.059482222	-0.030182027	-0.483448031	-0.055247179	-0.033162942	-0.159649889	-0.002739926	0.02277466	-0.125717142
CMNH_47700	0.206032616	0.064021079	0.082201414	0.259131527	-0.234032378	-0.06718519	0.174161126	-0.167455517	-0.037506182	-0.139789306	0.008086308	0.045188167	0.121105813	-0.051980564	0.097362933	0.167544736	0.158925595	-0.039501953	0.177700584	0.205027227	-0.045004629	0.080683999	0.215096689	-0.060131804	0.179630343	0.008129163	0.005938898	0.066929038	-0.04733289	0.027480764	0.063708271	0.030617646	0.043140767	0.004361434	-0.134469368	-0.098893446	-0.251994358	-0.042666215	0.000126107	-0.339719732	-0.049311069	-0.033475575	-0.47582672	-0.01998514	-0.031848493	-0.162805001	-0.02013769	0.031633715	-0.131311632
CMNH_47701	0.182323291	0.060885223	0.080697906	0.243378131	-0.234739343	-0.081448971	0.159623646	-0.170707763	-0.043394804	-0.137481853	0.023035942	0.030069036	0.132414794	-0.056977208	0.100627787	0.174394972	0.171717269	-0.044520308	0.195563525	0.201289097	-0.021596994	0.105065321	0.214369378	-0.047392171	0.170538559	0.026789627	-0.00299825	0.060317569	-0.040406196	0.034557734	0.061564799	0.034305318	0.041496606	0.011086713	-0.16239957	-0.07394251	-0.262554316	-0.047290209	0.008439574	-0.351965062	-0.050298018	-0.015480926	-0.470420203	-0.048643788	-0.037281071	-0.159091823	-0.010034098	0.017619911	-0.119688364
UF_101891	0.197300314	0.03659963	0.070682437	0.254171939	-0.198205133	-0.089146516	0.183296899	-0.167214925	-0.039689129	-0.129202879	0.019257539	0.037994544	0.159051834	-0.041365779	0.097399777	0.185821885	0.195370417	-0.043304939	0.206105909	0.203476626	-0.02990918	0.094645419	0.243969849	-0.057565591	0.156791829	0.000829377	0.016694425	0.038196281	-0.068171097	0.036165411	0.051184053	0.014938867	0.047174416	-0.047863343	-0.182451743	-0.047413034	-0.262252606	-0.032053327	0.004984912	-0.326498433	-0.050835398	-0.024377426	-0.453469782	-0.054311963	-0.030183641	-0.168400117	-0.007585501	0.008685722	-0.124295003
USNM_47812	0.135898252	0.040029486	0.074509917	0.274052041	-0.219013618	-0.07764839	0.199554291	-0.16252785	-0.03241897	-0.111595819	-0.033307774	0.068987381	0.106797857	-0.033754983	0.105255793	0.161023564	0.203848232	-0.054548408	0.165784414	0.219561187	-0.047855859	0.055512696	0.238499355	-0.078527856	0.178947048	0.013586486	-0.000588901	0.076420478	-0.09426171	0.016643378	0.07743706	-0.009689848	0.035438086	-0.004773899	-0.171908288	-0.068469755	-0.262255868	-0.017302831	0.019711055	-0.335748167	-0.014687348	-0.017707164	-0.45106112	0.005553179	-0.076991324	-0.173421934	-0.008455573	0.049960716	-0.104770791
USNM_46986	0.15354688	0.067704444	0.058986666	0.263828361	-0.202862873	-0.091230446	0.201018104	-0.178675178	-0.044828375	-0.114689817	-0.031709117	0.087679128	0.136325238	-0.05510616	0.078949251	0.161996284	0.192237674	-0.062221854	0.170643699	0.197825782	-0.046002045	0.060795786	0.217661751	-0.0736319	0.178698896	0.012055968	0.011636252	0.066110916	-0.075989138	0.051439054	0.065746016	0.003115801	0.057893615	-0.012676212	-0.157015701	-0.065575438	-0.257728058	-0.022377026	0.006149523	-0.33015049	-0.025809642	-0.043723603	-0.471228579	-0.003339931	-0.084812352	-0.164067218	-0.006293481	0.047187985	-0.106014757
UF_12286_3	0.18550404	0.091978865	0.03896039	0.280448012	-0.239338959	-0.076666451	0.153532687	-0.169970298	-0.047964464	-0.110824803	0.026375378	0.068549879	0.066517183	-0.08963764	0.087551073	0.145284296	0.184471182	-0.04572039	0.178282504	0.209635859	-0.052751726	0.07009304	0.243195847	-0.053793357	0.155688651	-0.003510587	0.008215915	0.070694281	-0.064672387	0.059377388	0.069694929	0.01182442	0.056507642	0.043220932	-0.179371913	-0.099155297	-0.271744797	-0.030758888	0.010881445	-0.352023366	-0.030987299	-0.027688176	-0.448043574	-0.023991278	-0.066269596	-0.14840465	-0.001935147	0.048148012	-0.097117219
UF_91271	0.1672012	0.063877683	0.051499055	0.252164922	-0.229172064	-0.099898048	0.176998449	-0.199959635	-0.064620874	-0.098601832	0.024297999	0.10772615	0.075514281	-0.093187818	0.092220651	0.138148043	0.177955975	-0.051809693	0.167595814	0.208320308	-0.061847188	0.04973148	0.225495792	-0.053545625	0.153037961	0.033708579	0.016331653	0.065279142	-0.045721464	0.060909933	0.082080288	0.024388186	0.063375473	0.044352728	-0.200174058	-0.079699642	-0.27638364	-0.025239383	-0.012828812	-0.365615326	-0.01917127	-0.046291584	-0.45587808	-0.031977132	-0.084860954	-0.114968948	0.010991686	0.047106838	-0.085160114
UF_91267	0.179250434	0.073288372	0.042860867	0.271469157	-0.218348043	-0.097120194	0.167144111	-0.172564995	-0.045534651	-0.112418964	0.040127556	0.075717713	0.084612926	-0.082103803	0.076323005	0.150822141	0.166785958	-0.041614014	0.186909772	0.199208497	-0.049418779	0.078540936	0.205210951	-0.055554332	0.142948188	0.007902821	0.014662737	0.059493126	-0.059302567	0.059110508	0.069610896	0.011400185	0.06369601	0.040021755	-0.182047549	-0.091927466	-0.27604359	-0.038577519	-0.000833448	-0.369097379	-0.04329644	-0.04507867	-0.475166645	-0.041318013	-0.065795174	-0.116992502	0.005610972	0.033624159	-0.097051098
UF_91294	0.159212779	0.108477223	0.070496653	0.260497335	-0.240433132	-0.06931906	0.199107742	-0.196372771	-0.045347177	-0.122311425	-0.015890905	0.060195013	0.126356974	-0.034120741	0.108856873	0.165301586	0.19915633	-0.047829093	0.175475504	0.209202165	-0.029362089	0.059098595	0.23211867	-0.034821847	0.157367906	0.005452777	-0.01843771	0.068039372	-0.068728019	0.003168607	0.076429839	0.00887715	0.024474335	0.006901152	-0.191503845	-0.062729259	-0.271168918	-0.026593657	0.010585539	-0.339395307	-0.017695941	-0.021566237	-0.424305915	-0.003304038	-0.063821129	-0.169528348	-0.008537567	0.054552275	-0.128459654
UF_91295	0.183425988	0.085092971	0.066887718	0.261206434	-0.229113969	-0.075863347	0.191599404	-0.171956507	-0.046379565	-0.132328012	0.010273494	0.047902759	0.134670056	-0.032709535	0.107290922	0.173304487	0.187205919	-0.044424857	0.189166635	0.195078354	-0.029423163	0.085171462	0.233256039	-0.040019691	0.155939536	-0.019173374	-0.011997742	0.052459364	-0.067601667	0.019055526	0.065345866	0.011962907	0.032871483	0.000498841	-0.158153559	-0.06664355	-0.268060897	-0.032464968	0.008864442	-0.344184494	-0.034777757	-0.020850952	-0.443633891	-0.036262003	-0.057152957	-0.172073673	-0.00278837	0.046576001	-0.12943327
UF_31664	0.177863603	0.070207173	0.068014688	0.259016472	-0.194370375	-0.090100131	0.197353937	-0.166544256	-0.03718417	-0.141242332	-0.010112027	0.04301691	0.137565629	-0.07142914	0.079341327	0.163522013	0.180583315	-0.056349671	0.178258664	0.19374371	-0.047917405	0.075675993	0.241270198	-0.052400596	0.150919434	0.017123902	0.024871229	0.051522896	-0.077849739	0.035455511	0.061623514	-0.000568093	0.050315285	0.010675201	-0.194822271	-0.039071029	-0.244659534	-0.013606693	-0.003719464	-0.338059412	-0.04114803	-0.020891823	-0.485716232	-0.005814815	-0.053398337	-0.162664564	-0.004259718	0.014004886	-0.070908424
UF_30748	0.158606118	0.089408388	0.056230498	0.254788407	-0.21997289	-0.089508078	0.199609095	-0.194293045	-0.050729501	-0.133191761	-0.027077109	0.073582473	0.133283011	-0.06303363	0.085677659	0.145143127	0.194299131	-0.053956452	0.158248759	0.218355398	-0.060842321	0.042836255	0.246228374	-0.063292463	0.160893524	0.021528396	0.011120501	0.069826943	-0.089056271	0.029854721	0.070996717	-0.012082805	0.051914394	0.015797832	-0.208536698	-0.053355767	-0.244939315	-0.019531053	0.010106834	-0.301148899	-0.022535154	-0.025098367	-0.453636741	0.022867851	-0.10054853	-0.182535508	-0.019497518	0.053948836	-0.083679904
UF_121615	0.159929567	0.039990651	0.063790072	0.262000373	-0.186622589	-0.081685469	0.213391597	-0.155329708	-0.045461905	-0.115000773	-0.005979277	0.041812706	0.114284149	-0.069577508	0.095471529	0.15670936	0.169051057	-0.039211147	0.171186792	0.216513629	-0.06160321	0.073447964	0.233329069	-0.058265652	0.150107576	-0.005994758	0.016949453	0.0609768	-0.083133731	0.046465363	0.077267838	-0.005005065	0.042635309	0.010032207	-0.185048284	-0.048692582	-0.264493047	-0.012390191	0.014287487	-0.343535277	-0.033275112	-0.023011774	-0.492473167	-0.0145546	-0.062903668	-0.165507159	0.00416078	0.03664407	-0.065024061
UF_3590_9	0.168109957	0.086944313	0.058104544	0.262270722	-0.229410941	-0.092338201	0.192198486	-0.180320874	-0.06095111	-0.121395988	0.028268946	0.045302108	0.123778602	-0.030790083	0.111434846	0.181596121	0.165020394	-0.048881111	0.193815144	0.174364701	-0.023829512	0.101282018	0.208326931	-0.048553921	0.142735182	0.016318998	0.020756919	0.039799229	-0.05647019	0.03695299	0.054310063	0.021688421	0.043693323	0.034512682	-0.164058701	-0.08701812	-0.262462004	-0.043108761	0.001956395	-0.354967212	-0.050128008	-0.022269847	-0.470513464	-0.032928319	-0.041897208	-0.158291509	-0.004852554	0.031738613	-0.121809436
UF_65186	0.151944784	0.102317027	0.063151703	0.24616205	-0.241233819	-0.078774743	0.182805792	-0.191720859	-0.042622319	-0.100365432	-0.031323897	0.073279295	0.128895866	-0.043461979	0.111956664	0.147974641	0.200507164	-0.060269559	0.169055593	0.210213945	-0.033279613	0.058791644	0.226369397	-0.05848599	0.155744534	0.02851209	0.001494703	0.082148373	-0.073086961	0.022843232	0.07498288	0.005931444	0.03268683	0.029426855	-0.176470932	-0.07501017	-0.259486402	-0.027683241	0.004961201	-0.345911551	-0.01815896	-0.041703016	-0.454240764	0.017834929	-0.07311686	-0.160248631	-0.013087413	0.059368041	-0.109947186
UF_7931	0.176216599	0.095648733	0.06948015	0.241471858	-0.211837256	-0.081503152	0.174788424	-0.157246647	-0.05465724	-0.132057195	0.014207278	0.056594546	0.151486756	-0.040807937	0.115739412	0.177885041	0.177741645	-0.053228365	0.192277887	0.187781917	-0.033667541	0.095995672	0.223493549	-0.043200724	0.157426919	0.007021475	-0.000506773	0.0606304	-0.077568061	0.019486979	0.060992246	0.009460695	0.039133518	0.004353015	-0.175460909	-0.065476255	-0.281109828	-0.017688767	0.002356258	-0.349099349	-0.035373211	-0.022604899	-0.452183961	-0.039807973	-0.061771722	-0.161062564	-0.01372754	0.035293819	-0.131391487
UF_75117	0.157809575	0.121973223	0.057119621	0.251706089	-0.252085103	-0.094690456	0.199514029	-0.20384209	-0.070649542	-0.110748818	-0.003347426	0.085307696	0.140540726	-0.038059421	0.094298525	0.167556185	0.183978249	-0.073751423	0.160775233	0.191644737	-0.034210484	0.079566341	0.22773217	-0.033288829	0.140195713	0.032894388	0.021236104	0.058103809	-0.062316088	0.038291251	0.06464204	0.024192414	0.043083611	0.014833996	-0.200650114	-0.072334634	-0.261372268	-0.026943209	0.003804114	-0.333007695	-0.023846648	-0.04108648	-0.428928296	-0.008638767	-0.075564948	-0.165223193	-0.01126236	0.038826586	-0.135425028
UF_56036	0.174984989	0.115160207	0.04438797	0.216186272	-0.259887138	-0.070474589	0.170556533	-0.215204666	-0.053195736	-0.110639071	-0.007999	0.060915355	0.153051877	-0.042385606	0.095779501	0.171982958	0.215721427	-0.05084869	0.183096878	0.207498018	-0.018888986	0.093278004	0.235757059	-0.035855249	0.138305807	0.04948781	0.015468997	0.054908386	-0.065462778	0.012801617	0.071910736	0.019187898	0.03337026	0.020676817	-0.204380523	-0.07979576	-0.268071016	-0.030296301	0.010591597	-0.331598911	-0.031837255	-0.022263726	-0.420591689	-0.033788884	-0.068828589	-0.177675312	-0.025573518	0.031197992	-0.133712477
UF_3942_4	0.155861749	0.071463567	0.072696817	0.263193661	-0.244356325	-0.07603767	0.211157217	-0.184039128	-0.049272304	-0.117498997	-0.011978429	0.064288046	0.136317158	-0.030433842	0.103833326	0.161807296	0.193319378	-0.053005622	0.171743112	0.205401314	-0.029245366	0.070991106	0.234075318	-0.02996274	0.147570878	0.026196199	-0.019017436	0.06736825	-0.082455166	0.018305116	0.070035344	0.015228452	0.018309683	0.011116336	-0.190128847	-0.044637612	-0.255715414	-0.012689479	0.007108162	-0.331372023	-0.01671359	-0.033490282	-0.441234618	-0.008493751	-0.058148605	-0.180594106	-0.016747237	0.041236858	-0.13748125
UF_7930_1	0.161136499	0.090080448	0.077716631	0.243766302	-0.214217444	-0.071335425	0.188798555	-0.179334633	-0.052536612	-0.114329752	-0.029696161	0.056568666	0.140596831	-0.048006745	0.109298759	0.159478536	0.19594776	-0.062079933	0.172733094	0.202625142	-0.047171939	0.068008256	0.216717237	-0.034555283	0.160100689	0.030939224	-0.010253532	0.079361743	-0.090440422	0.020526615	0.081663342	0.009588988	0.031973152	0.005364815	-0.178422248	-0.046404865	-0.282816521	-0.023716581	0.000917395	-0.34785029	-0.019719917	-0.036970575	-0.449593147	-0.00121056	-0.065029652	-0.161024676	-0.003151123	0.034979599	-0.121436185
UF_4121_1	0.148068068	0.063011889	0.070801771	0.284602872	-0.219212755	-0.07791383	0.223531383	-0.185464663	-0.041905443	-0.112730489	-0.031708402	0.063906024	0.148643745	-0.044118968	0.082796916	0.158961112	0.177994178	-0.0607232	0.160633386	0.190884031	-0.043680608	0.067305368	0.211245174	-0.050668053	0.155318494	0.0417983	0.002064855	0.06657748	-0.069442402	0.022081829	0.062303933	0.011049845	0.022700862	0.017153763	-0.176245071	-0.063922898	-0.277310096	-0.018676942	0.006439533	-0.341015063	-0.018682451	-0.034159725	-0.437784212	0.024064743	-0.073766404	-0.175479598	-0.006916583	0.061073058	-0.141583238
UF_3590_1	0.153979969	0.071558552	0.070746945	0.267510638	-0.229425831	-0.083539498	0.210102484	-0.184301787	-0.053543836	-0.122554255	-0.01499754	0.052202762	0.12926566	-0.036794392	0.118482954	0.171961755	0.198347175	-0.066894269	0.167042273	0.17993712	-0.02127192	0.093131577	0.221690677	-0.065201586	0.152157842	0.019036323	0.004343182	0.069278224	-0.080138927	0.022922986	0.06515298	0.020544838	0.03376263	0.018238929	-0.16103319	-0.081481556	-0.269088501	-0.015044022	0.014622193	-0.336700963	-0.018776951	-0.020314947	-0.432089971	-0.022790485	-0.057960308	-0.18911275	-0.00979962	0.043481481	-0.148615574
UF_9424	0.151677736	0.070866666	0.077037432	0.250583689	-0.200189125	-0.066265255	0.197576392	-0.170204156	-0.033768778	-0.098608969	-0.025914299	0.032318825	0.140173969	-0.048222418	0.106853453	0.169243856	0.182795402	-0.05444184	0.190177571	0.189849496	-0.038726304	0.101485089	0.217726734	-0.040668699	0.148533054	0.033261106	0.000780633	0.078745253	-0.076420509	0.008462958	0.075588399	0.007269194	0.02970981	-0.005505276	-0.146494712	-0.044216397	-0.269884795	-0.029266727	-0.003419134	-0.35019862	-0.032784877	-0.029402774	-0.494610651	-0.011627477	-0.032463284	-0.159895898	-0.006414559	0.025643901	-0.133761509
UF_75140	0.160824297	0.076550246	0.082910148	0.247814937	-0.224888049	-0.091743579	0.193048926	-0.178024215	-0.053161812	-0.106423966	-0.021742867	0.059727241	0.131253783	-0.040220869	0.128584704	0.171178742	0.184613515	-0.066430887	0.170474286	0.190187133	-0.039960069	0.08481628	0.216282098	-0.06336622	0.152477107	0.033585541	0.015856533	0.083123332	-0.067375309	0.023238859	0.076854512	0.013334144	0.039411045	0.022614993	-0.169845704	-0.081476184	-0.272047805	-0.023010956	0.004638688	-0.336793317	-0.020886914	-0.029337828	-0.449257976	-0.01522907	-0.058843368	-0.175642953	-0.005879557	0.035071711	-0.14770197
UF_3590_8	0.169807181	0.093590393	0.06703625	0.281971383	-0.247184664	-0.082732022	0.224222246	-0.191375547	-0.063343705	-0.138794971	0.021753219	0.053460604	0.140560424	-0.038929353	0.093431601	0.181737078	0.17603894	-0.060473154	0.162402164	0.172918762	-0.029444174	0.089380766	0.206453655	-0.050211472	0.139193949	0.02170326	0.017575967	0.039822257	-0.062489411	0.044743637	0.052959467	0.022002825	0.041103821	0.013977236	-0.14146859	-0.091605344	-0.258597068	-0.042997508	0.006929393	-0.326652114	-0.036925681	-0.031321996	-0.455378546	-0.004700945	-0.049310045	-0.158456854	-0.025042471	0.048915162	-0.141073086
UF_66728	0.17987493	0.077968516	0.069292441	0.259021026	-0.225779364	-0.087049063	0.194527592	-0.182288879	-0.047887032	-0.102811289	-0.015493641	0.062107263	0.150010621	-0.045911434	0.098658381	0.159853575	0.186290449	-0.066705249	0.153073097	0.185515815	-0.017346445	0.066304847	0.210919305	-0.048699111	0.141678553	0.035517179	0.002596459	0.078426097	-0.072380516	0.020275988	0.077771058	0.014706449	0.031722442	0.021569212	-0.187668604	-0.050501228	-0.280656288	-0.008263532	0.004371571	-0.350734356	-0.020759578	-0.038136526	-0.446693294	-0.010922273	-0.070787816	-0.169576677	0.003777308	0.037201306	-0.140081061
UF_9562	0.154125803	0.082427047	0.083811894	0.2528655	-0.233770583	-0.070531873	0.194620024	-0.182733138	-0.036248134	-0.102365769	-0.030153264	0.054760823	0.129215161	-0.027266844	0.106822926	0.157110069	0.197698151	-0.073042557	0.157601204	0.195999008	-0.034129547	0.076329371	0.207312703	-0.03879958	0.165298143	0.029805488	-0.000738957	0.078236023	-0.076831012	0.019405354	0.083249378	0.013076421	0.029219372	0.014362039	-0.162269596	-0.080566272	-0.277529472	-0.018170756	0.005506437	-0.34136638	-0.012276093	-0.032457439	-0.472586207	-0.000264827	-0.059219692	-0.148333407	-0.016714207	0.038530263	-0.127604885
UF_75139	0.147042556	0.097531265	0.082424045	0.26575685	-0.237638819	-0.088511858	0.196637822	-0.197772468	-0.059706277	-0.12421654	-0.009196939	0.044446281	0.125874975	-0.011263419	0.103194121	0.186656572	0.191747927	-0.056904885	0.183662002	0.191011853	-0.024182107	0.107296397	0.221842945	-0.049983945	0.154519544	0.032383199	0.026215919	0.058684841	-0.082301619	0.017352956	0.061629519	0.017929546	0.025569345	0.004360798	-0.179763296	-0.071428574	-0.260848051	-0.013989848	0.008738444	-0.332054843	-0.029720987	-0.017431158	-0.434543383	-0.038007301	-0.0378418	-0.180351546	-0.006464951	0.026859081	-0.150859128
AMNH_123258	0.171175333	0.044495704	0.070937849	0.29230567	-0.198963007	-0.081334025	0.228628242	-0.168204332	-0.050307388	-0.129364712	0.014232601	0.049386511	0.14256753	-0.053685191	0.07111772	0.168025416	0.160782601	-0.049371284	0.179481339	0.172118957	-0.041932281	0.069706959	0.204670241	-0.052764451	0.130790792	0.014198327	0.021150594	0.035511481	-0.060661156	0.053786925	0.046457321	0.018596934	0.048550097	0.016029033	-0.164263744	-0.063616196	-0.254854906	-0.033122058	0.007631382	-0.3557778	-0.031791879	-0.019874036	-0.499833347	0.003502529	-0.052443638	-0.143991676	-0.01227868	0.023612066	-0.079867869
UF_156032	0.143594112	0.038348685	0.083267881	0.288851919	-0.197656152	-0.087694733	0.223630548	-0.160436491	-0.052667377	-0.099177461	0.006371556	0.047911395	0.136843849	-0.052555468	0.084335645	0.149237785	0.143282588	-0.040435315	0.168165561	0.165479619	-0.031566522	0.077925346	0.178879974	-0.063035346	0.13752944	0.025712206	0.024964791	0.05955544	-0.053127196	0.050486983	0.06171044	0.034692093	0.043520871	0.021827162	-0.163444563	-0.052516965	-0.253536146	-0.035291558	0.002163583	-0.373942785	-0.034951142	-0.032743472	-0.547557466	0.016852251	-0.03938662	-0.130652042	-0.017712299	0.016429724	-0.060072135
LACM_146197	0.170976389	0.060617325	0.057605256	0.29188157	-0.19706944	-0.086664197	0.246518208	-0.177234205	-0.054684016	-0.108741765	-0.029634015	0.065992208	0.151510901	-0.060087429	0.074688712	0.152054539	0.166975866	-0.050220488	0.160833317	0.180104672	-0.048424472	0.055993128	0.209225834	-0.053276538	0.144847336	0.059885337	-0.00991016	0.05638938	-0.073417876	0.042132032	0.058064663	0.026767648	0.023372765	0.000694978	-0.186117018	-0.024715663	-0.27263556	-0.038497289	0.038752541	-0.337683756	-0.008245498	-0.04735441	-0.442707926	0.061624869	-0.105879975	-0.176281327	-0.029276219	0.075021652	-0.141197886
LACM_146194	0.186016	0.030711312	0.058619265	0.253120813	-0.181027062	-0.056196961	0.210826812	-0.16312465	-0.040571795	-0.116285669	-0.013579152	0.051677895	0.15805448	-0.053995957	0.064067259	0.159484895	0.161744689	-0.049057678	0.182396412	0.163907847	-0.027718413	0.0744704	0.211071704	-0.046106036	0.162828019	0.044989822	0.003248826	0.068328764	-0.057877757	0.027420359	0.078576406	0.033387613	0.033289391	-0.000593007	-0.152470056	-0.038758687	-0.273054864	-0.020201214	0.004318709	-0.364476687	-0.030148833	-0.036842132	-0.503998706	-0.0011316	-0.063530561	-0.160239954	-0.018414005	0.037635428	-0.122246762
LACM_146192	0.162503487	0.075605324	0.057106895	0.261879178	-0.200628342	-0.089801612	0.223652485	-0.176981414	-0.050714988	-0.104271963	-0.001970625	0.061864721	0.145805561	-0.07060481	0.073728267	0.167206597	0.169197769	-0.046126958	0.16968119	0.174562701	-0.042309341	0.068757023	0.224426211	-0.034976617	0.153366698	0.053568259	0.002163912	0.05655383	-0.071881016	0.036253714	0.074675893	0.022445752	0.030601101	-0.00742351	-0.198734313	-0.025952889	-0.25914435	-0.032506183	0.025207729	-0.340624606	-0.0272799	-0.025474836	-0.462547508	0.014242596	-0.097438538	-0.178973011	-0.015097006	0.048066293	-0.130180311
KU_251867	0.182889715	0.068746559	0.039099677	0.274268232	-0.212568296	-0.095582249	0.191519856	-0.184460579	-0.04937004	-0.094461555	-0.001473002	0.075438715	0.099140693	-0.100386263	0.073939526	0.138189381	0.187287254	-0.055619176	0.170542403	0.201532524	-0.041446883	0.05241386	0.213690178	-0.06755088	0.153818715	0.032445024	0.028722398	0.068288258	-0.057477474	0.055819815	0.072236774	0.012115419	0.063580588	0.033035912	-0.199840071	-0.062540366	-0.286512192	-0.018677572	0.002728734	-0.36309932	-0.017127542	-0.034605744	-0.439070771	-0.011224799	-0.080284668	-0.142911994	0.004010565	0.047086642	-0.10940577
KU_251847	0.176697371	0.108345711	0.027593911	0.243657082	-0.237146329	-0.093513219	0.185736675	-0.212984455	-0.069905734	-0.103959131	0.002471913	0.091930315	0.076660582	-0.122127902	0.076688623	0.12887738	0.201357998	-0.063516529	0.156976134	0.21573237	-0.053884933	0.04115742	0.244995973	-0.053492068	0.149491255	0.036221802	0.023643629	0.072250446	-0.072679266	0.062521443	0.083228781	0.020391838	0.068582487	0.046280214	-0.214633371	-0.060084439	-0.273280046	-0.01442732	0.005087307	-0.356064029	-0.014038668	-0.049890742	-0.424277977	-0.016011089	-0.098429741	-0.125796725	0.013322951	0.056805472	-0.08120161
KU_251852	0.167959635	0.087646054	0.045514089	0.260175878	-0.222862028	-0.087186277	0.200699852	-0.18362989	-0.062488682	-0.09115479	-0.000440171	0.075836698	0.071192356	-0.083126833	0.107012305	0.132398117	0.182838037	-0.055324255	0.161458096	0.192770884	-0.045810017	0.040157624	0.220374984	-0.047554164	0.152647459	0.022318064	-0.005018867	0.077355396	-0.069944398	0.052077597	0.083265557	0.008010725	0.04812437	0.050396447	-0.204382776	-0.065349849	-0.263231947	-0.0171219	0.003546486	-0.366362336	-0.010162831	-0.041202647	-0.470016394	-0.003187175	-0.085313439	-0.125173246	0.010249995	0.052203303	-0.096938871
USNM_315906	0.153902598	0.06028178	0.070811122	0.290870466	-0.227841026	-0.083599201	0.214517381	-0.187197089	-0.043749391	-0.115645952	-0.007011335	0.076584859	0.138680256	-0.057819348	0.094062814	0.147895494	0.179798943	-0.06675282	0.150295275	0.20724117	-0.07560129	0.054867376	0.231897541	-0.05328048	0.131163874	0.006273194	0.006710393	0.050230473	-0.066467739	0.034614995	0.049502349	0.005543548	0.056112286	0.039434132	-0.14692423	-0.068336505	-0.253255542	-0.030125594	-0.00097998	-0.348844032	-0.000313046	-0.040912263	-0.462643425	0.029549658	-0.072003872	-0.140194017	-0.03080023	0.047533857	-0.104218815
USNM_315901	0.174682768	0.05282271	0.06025871	0.289528659	-0.212773621	-0.084746247	0.216438502	-0.168203155	-0.0458605	-0.095599189	-0.019360762	0.059511802	0.144383022	-0.043123092	0.097938339	0.1338587	0.168952061	-0.060089717	0.157255886	0.183287316	-0.043377336	0.060923156	0.212203669	-0.059878499	0.136026454	0.013234858	0.02785029	0.073007309	-0.065391585	0.028975514	0.070316784	0.002617154	0.037877976	0.033716865	-0.152606292	-0.048033998	-0.276618781	-0.014100451	0.001003772	-0.355955711	-0.008121616	-0.041087028	-0.481156558	0.023492754	-0.062048624	-0.152172509	-0.012651229	0.042369788	-0.120153116
USNM_27497	0.150572853	-0.003659383	0.080050653	0.224455995	-0.208430248	-0.052354516	0.178887117	-0.182918703	-0.026907876	-0.085456858	-0.064746285	0.058192043	0.089324191	-0.122498932	0.113664926	0.111530906	0.168226223	-0.022265482	0.146562615	0.305210144	-0.126043168	0.019528967	0.361410936	-0.118736629	0.168896401	-0.021572171	-0.001069245	0.108561979	-0.079489653	0.036161655	0.095112972	-0.014231103	0.046709293	0.084415724	-0.152857716	-0.045550401	-0.257867744	-0.025495534	-0.008379747	-0.341470497	0.009490537	-0.045160775	-0.433551422	0.050018509	-0.060414079	-0.152362838	-0.031684995	0.054996218	-0.116410132
USNM_51891	0.15338233	0.009042889	0.060768278	0.223527792	-0.19979815	-0.060845673	0.155184164	-0.182979804	-0.024282768	-0.076961573	-0.059902647	0.045285115	0.090513465	-0.1078339	0.115126221	0.124938145	0.169499611	-0.018576157	0.178250025	0.285112584	-0.106592452	0.067783029	0.331822913	-0.090462433	0.150658055	-0.022885338	0.008024994	0.09835008	-0.065006248	0.036323834	0.085524913	-0.003800896	0.038398856	0.0823866	-0.155236567	-0.043384824	-0.26912285	-0.023905151	-0.014447584	-0.357666414	-0.02468739	-0.040647719	-0.454041083	0.010377009	-0.038601735	-0.151197526	-0.009997593	0.037973912	-0.120679207
AMNH_109577	0.173051583	0.076873363	0.056001159	0.271544202	-0.199122425	-0.082715502	0.204194805	-0.161804516	-0.036717898	-0.119991163	0.005086381	0.052651249	0.120838722	-0.065396786	0.071716063	0.166084568	0.143713939	-0.03119029	0.178723637	0.143420605	-0.013793776	0.063105533	0.198171368	-0.051584647	0.183997923	0.065548459	-0.006680937	0.073185943	-0.05943421	0.032247759	0.075475439	0.032813551	0.029407861	0.021264773	-0.181049507	-0.048735658	-0.267993724	-0.016040964	0.00826937	-0.35874283	-0.031412227	-0.025437145	-0.499781672	-0.000934822	-0.06238047	-0.172408267	-0.013823076	0.032000801	-0.120422862
UF_66197	0.187432327	0.059135449	0.071613444	0.27590488	-0.188314105	-0.079018728	0.211900376	-0.154555788	-0.052200643	-0.116163161	0.014960694	0.036273164	0.131929018	-0.051284343	0.082931878	0.169293257	0.104302261	-0.01094803	0.182555582	0.142848037	-0.028610261	0.069434373	0.196645267	-0.058180738	0.177054792	0.047795913	0.022800352	0.061737439	-0.052893402	0.023825935	0.072414811	0.037858921	0.031531966	0.018884195	-0.165035822	-0.056467696	-0.275503522	-0.014692181	-0.000941198	-0.374442815	-0.029556128	-0.019637636	-0.514570596	-0.031720565	-0.041472271	-0.154775907	0.013413135	0.02162659	-0.127529395
AMNH_109578	0.186966095	0.050002364	0.071766768	0.28087831	-0.208550176	-0.086214223	0.197851499	-0.162434214	-0.040599801	-0.107182045	-0.002435068	0.041036164	0.117754396	-0.047539843	0.091262373	0.15777712	0.150365961	-0.03215955	0.1668852	0.16071705	-0.022866687	0.05307524	0.20052005	-0.057046485	0.174756666	0.064316996	-0.004657964	0.072005216	-0.057864376	0.031437384	0.073741869	0.041635072	0.035817907	0.024877926	-0.192562521	-0.054331708	-0.273841038	-0.037408429	0.024851707	-0.362555747	-0.02331991	-0.020103356	-0.485412573	0.02202733	-0.072464896	-0.152195431	-0.007377322	0.041466706	-0.121968381
UF_12270_6	0.179486382	0.122287193	0.07038199	0.273843722	-0.231675117	-0.068651861	0.202081113	-0.175662989	-0.043259091	-0.140667314	0.030061612	-0.015268575	0.13869041	-0.037833319	0.113198642	0.190275586	0.157462752	-0.01363382	0.201160339	0.160821777	0.003680464	0.106884129	0.198640206	-0.033605708	0.147624795	-0.002348189	0.016880756	0.042107592	-0.040415119	0.016623047	0.061141769	0.037821906	0.035350253	-0.002264323	-0.179574097	-0.07896145	-0.269537642	-0.032048187	-0.008838003	-0.35687577	-0.055690818	0.005791997	-0.48159119	-0.052653748	0.033147968	-0.164015734	0.000471025	-0.022377922	-0.124889646
UF_12271_2	0.198342934	0.058573226	0.072267513	0.259037484	-0.241005915	-0.088172868	0.190557944	-0.17346416	-0.054100546	-0.140253188	0.046819674	0.051715689	0.144528337	-0.047835305	0.091780919	0.155665633	0.163789859	-0.034837961	0.178626009	0.176168288	-0.033697099	0.09082615	0.206107935	-0.037129243	0.144388778	0.020452368	0.015640941	0.047504999	-0.032219982	0.037713657	0.059850865	0.036220552	0.048952843	0.021032451	-0.176817951	-0.081537972	-0.269480639	-0.028620867	0.000406042	-0.359631446	-0.047602864	-0.022789787	-0.468275735	-0.042509525	-0.050068437	-0.144519882	-0.003498548	0.028613011	-0.11587572
KU_253043	0.168884216	0.080376132	0.076409262	0.258326652	-0.246357166	-0.086775081	0.21102206	-0.170695414	-0.051779553	-0.127658228	0.011275074	0.037821591	0.122699675	-0.037072336	0.096801849	0.172494794	0.172092015	-0.035767458	0.181788141	0.187176122	-0.031129726	0.076169932	0.217669719	-0.048531575	0.162978071	0.030235687	0.000727404	0.051875674	-0.061961684	0.0312792	0.069474735	0.019133891	0.035767554	0.007591397	-0.173066478	-0.06845408	-0.256961012	-0.022600138	0.001975107	-0.343301395	-0.040968939	-0.01135936	-0.457900057	-0.02046251	-0.056205636	-0.15678375	-0.003146406	0.028986769	-0.145171972
USNM_558716	0.167391063	0.091290018	0.063528488	0.260481912	-0.238173432	-0.078787588	0.194227298	-0.16689721	-0.041231182	-0.115693274	-0.000723006	0.044290551	0.132278707	-0.029988814	0.099454999	0.167578024	0.171178431	-0.036911051	0.175636719	0.184534441	-0.027593372	0.072734808	0.21238713	-0.043409504	0.162764531	0.02498602	-0.003800316	0.065892492	-0.066177808	0.023836711	0.073377786	0.018334425	0.03043589	-0.000283734	-0.172334105	-0.07096265	-0.26887166	-0.032062528	0.00517889	-0.346519501	-0.029657786	-0.032112782	-0.475971811	-0.010722202	-0.057837874	-0.147386119	-0.016775976	0.052825514	-0.122170607
LACM_42120	0.177633079	0.066149884	0.082474222	0.263146179	-0.205331589	-0.093215523	0.222558051	-0.190454055	-0.061614745	-0.115540587	-0.044618781	0.054101377	0.118324001	-0.062291685	0.096646136	0.163131854	0.182166891	-0.053677937	0.173638705	0.209575448	-0.052730294	0.048775864	0.245996046	-0.071480864	0.162233221	0.049802367	0.011210748	0.07239285	-0.098962925	0.045782377	0.078393386	0.017956233	0.050663274	-0.025861494	-0.201492666	-0.039977582	-0.258663745	-0.002628968	0.004943112	-0.333903694	-0.012624496	-0.024125477	-0.404822044	-0.005254874	-0.064236988	-0.191458179	-0.004430352	0.030708619	-0.13812481
LACM_42122	0.160751541	0.044266531	0.060886083	0.234948375	-0.218473015	-0.066925049	0.184285718	-0.176504164	-0.035331198	-0.114426224	-0.002793638	0.035944991	0.134803564	-0.046166518	0.079345711	0.17572881	0.185135714	-0.02668647	0.181702312	0.211032918	-0.035735931	0.086789421	0.241026831	-0.041945195	0.165645194	0.040907402	0.009263907	0.06769613	-0.071624399	0.023704676	0.08052776	0.033786696	0.027952242	-0.002696486	-0.183880479	-0.033703569	-0.246123601	-0.029307263	0.008183571	-0.335814228	-0.049717595	-0.029349407	-0.495824138	-0.010618314	-0.041647668	-0.165587508	-0.021019117	0.020530359	-0.119570453
LACM_72782	0.149615312	0.117585684	0.034959303	0.252047736	-0.205528448	-0.085365387	0.208539364	-0.174658965	-0.047504307	-0.091074527	-0.055499735	0.086623066	0.123781192	-0.064961076	0.090466657	0.154402143	0.182934077	-0.052893718	0.161968603	0.191061288	-0.045263228	0.048048264	0.219000913	-0.053679357	0.176927391	0.052850504	-0.006590937	0.08281	-0.090545327	0.045819864	0.074181686	0.008265559	0.034083139	-0.001951369	-0.197767982	-0.036781777	-0.252059884	-0.016036099	-0.004552671	-0.333024135	0.001572344	-0.074662207	-0.479047176	0.039452988	-0.080519393	-0.157998062	-0.031412896	0.071990123	-0.115156994
KU_252478	0.164861909	0.040703675	0.072546145	0.306578902	-0.215905946	-0.083806591	0.221813608	-0.192948667	-0.051066042	-0.127652216	0.055340601	0.027080131	0.131449807	-0.09790032	0.073870828	0.161505453	0.160874459	-0.016898713	0.171644688	0.216602357	-0.061949039	0.07476476	0.235608517	-0.052841354	0.141256036	0.026263311	0.018326703	0.034351984	-0.062797998	0.038456095	0.054937385	0.005777103	0.049527316	-0.011452568	-0.187330568	-0.043396106	-0.256631645	-0.022030292	0.014412566	-0.342243248	-0.038962228	-0.0125341	-0.444949864	-0.031186746	-0.037953805	-0.149216724	-0.006357647	0.002098953	-0.115315476
KU_252473	0.163651705	0.068018113	0.059457394	0.275207996	-0.213130342	-0.060496604	0.210563989	-0.167764564	-0.050695919	-0.11029593	-0.002139003	0.058933581	0.137579086	-0.079586721	0.074918071	0.151397277	0.181515395	-0.046658873	0.164815148	0.1995186	-0.041952552	0.068186235	0.221965101	-0.051082809	0.154590286	0.018283846	0.003880509	0.067489261	-0.066787552	0.043081832	0.06962807	0.012140549	0.033984158	0.005358525	-0.179502915	-0.059091654	-0.269188913	-0.020866135	0.008515514	-0.353310991	-0.019025566	-0.031121388	-0.459160475	-0.001391277	-0.06374988	-0.162205396	0.005067675	0.046783374	-0.118800395
MVZ_71418	0.167533744	0.089963719	0.054563727	0.251148922	-0.197527417	-0.070932363	0.199983739	-0.175371726	-0.047233919	-0.116251924	-0.038574988	0.054808471	0.123112514	-0.06540085	0.082353649	0.17779842	0.206648998	-0.036461007	0.175360814	0.217593361	-0.04750746	0.091750492	0.240615834	-0.07286172	0.14894499	0.02493508	0.001703539	0.064120578	-0.080991931	0.042268692	0.069012625	0.00408684	0.045790777	-0.016380061	-0.180500364	-0.035733651	-0.261167406	-0.042262468	0.016393156	-0.329285886	-0.021552648	-0.025592114	-0.464519061	0.020302071	-0.068333691	-0.154527389	-0.029311254	0.032906752	-0.105621672
UF_33304	0.175073044	0.05814303	0.070996965	0.246392175	-0.209985558	-0.067248624	0.179314067	-0.179390128	-0.025682908	-0.131336388	-0.034560382	0.056870757	0.141351211	-0.057397947	0.078867809	0.161009412	0.198326797	-0.048412286	0.178271089	0.23264946	-0.047264277	0.086585682	0.264439553	-0.057271469	0.173658346	0.018940365	0.001352006	0.069292731	-0.083486673	0.0139946	0.072181595	-0.007286314	0.0372217	-0.018325537	-0.175756951	-0.04221262	-0.260078977	-0.030690578	0.005260663	-0.337344103	-0.030046568	-0.019103292	-0.437604253	-0.016491807	-0.059823562	-0.185455975	-0.013929569	0.035400035	-0.091591235
UF_33305	0.15324604	0.057226937	0.077864565	0.252054294	-0.205038902	-0.096610464	0.178918799	-0.192051734	-0.043012192	-0.132588362	-0.018206136	0.074887156	0.129864065	-0.077011109	0.084480174	0.152624907	0.200744945	-0.06347498	0.169810222	0.23328313	-0.075345192	0.072143369	0.257784725	-0.063164409	0.175932548	0.028210163	0.010069099	0.06222171	-0.075422073	0.038986871	0.07137971	0.006201479	0.056507221	-0.02131708	-0.197273396	-0.046117863	-0.259338433	-0.031837445	0.001356751	-0.323031699	-0.026912067	-0.040857628	-0.433995018	-0.000854378	-0.080950504	-0.164074236	-0.022659991	0.043889346	-0.072456644
MVZ_176022	0.171765093	0.045757042	0.061952754	0.261643493	-0.182185365	-0.082239242	0.219241827	-0.177014041	-0.046951399	-0.132468648	-0.008975209	0.052005737	0.137292196	-0.061328184	0.099136295	0.163846953	0.179391376	-0.042166903	0.176172686	0.202230927	-0.044019077	0.087845737	0.234000206	-0.063933688	0.156526322	0.015127237	0.01712565	0.059248344	-0.076697852	0.036932849	0.060448176	0.010750908	0.037322735	-0.018309609	-0.180381609	-0.040241211	-0.27513423	-0.022854902	0.001732057	-0.344405658	-0.03683134	-0.042495521	-0.458207248	-0.012886944	-0.038183343	-0.165281938	-0.006587607	0.035416302	-0.08904914
MCZ_111205	0.172330871	0.045185312	0.08553733	0.282717645	-0.246645986	-0.070752437	0.227346748	-0.216787865	-0.054854753	-0.117651569	0.009090517	0.024632053	0.154414878	-0.032600311	0.086029539	0.140632017	0.203886503	-0.033233649	0.169982677	0.221229047	-0.013735094	0.075522565	0.242352269	-0.027083757	0.126458932	0.017530039	-0.014944241	0.057007374	-0.058293958	0.028144474	0.055176547	0.012225035	0.013889195	-0.009473692	-0.186386633	0.000400072	-0.257185275	-0.011114531	0.007974132	-0.335042963	-0.015178685	-0.009500805	-0.455269552	-0.011184461	-0.036495714	-0.13949366	-0.006356242	0.013341393	-0.111119059
MCZ_111207	0.128677427	0.045568215	0.095193475	0.301503094	-0.231217463	-0.072924059	0.237767132	-0.19785048	-0.040629355	-0.11651615	-0.014695529	0.017070328	0.132706823	-0.040219064	0.096107648	0.166004977	0.225872	-0.047332418	0.182849346	0.211912428	-0.043006461	0.072423031	0.234937412	-0.071200892	0.12364112	0.009883483	0.02296306	0.052203374	-0.088599815	0.032560256	0.058535941	0.005733658	0.030849036	-0.019894267	-0.155329856	-0.05984688	-0.242258489	-0.021880455	0.013141915	-0.333727671	-0.018428085	-0.005623891	-0.442380843	0.005861051	-0.022858744	-0.161695452	-0.007639931	0.026598018	-0.129705008
UF_96495	0.185941825	0.066630884	0.087451861	0.283969456	-0.220289175	-0.110884758	0.200043569	-0.196957601	-0.038319713	-0.133120712	-0.037210425	0.101530781	0.161007436	-0.038206372	0.106571532	0.133568037	0.205408357	-0.076304213	0.147244135	0.222328084	-0.064243339	0.025617198	0.244506795	-0.062406566	0.161527122	0.024401224	-0.015659982	0.072040636	-0.108212922	0.038142791	0.074139159	-0.008097244	0.042593847	-0.034740416	-0.190625571	-0.047396236	-0.257865042	-0.002381073	0.006745322	-0.302890965	0.011937838	-0.052825498	-0.39843895	0.015224238	-0.104770168	-0.191817544	-0.029385367	0.055051256	-0.11083249
UF_96494	0.158116313	0.033654993	0.086990759	0.327939071	-0.204688492	-0.085324648	0.235014973	-0.185143681	-0.032492592	-0.127640397	-0.028342139	0.084899324	0.138011107	-0.06915135	0.098726251	0.117553972	0.184843886	-0.071277822	0.134911995	0.200314206	-0.059193897	0.025725442	0.235510911	-0.073271422	0.157458397	0.008907206	-0.006118027	0.079805511	-0.088081842	0.0239212	0.068382409	-0.001000642	0.041465463	-0.013352141	-0.166362178	-0.055457274	-0.25324021	-0.005980469	0.014584176	-0.334064695	0.003585371	-0.030006216	-0.434933363	0.046890558	-0.088897727	-0.165183085	-0.018910724	0.053418391	-0.110338314
UF_96493	0.143887795	0.076234643	0.044671489	0.291810623	-0.267105879	-0.079318236	0.206941511	-0.211317895	-0.051675401	-0.121826863	-0.009001225	0.132379238	0.130573766	-0.07733385	0.07508797	0.113640508	0.206505819	-0.061008615	0.122493578	0.225899241	-0.054726012	0.015645909	0.232642009	-0.042967193	0.129375763	0.035991873	-0.005320898	0.077070314	-0.083076414	0.041206555	0.078662818	0.014618067	0.042033281	0.00139747	-0.213369513	-0.06235296	-0.226628198	-0.016596499	0.006882124	-0.317318737	-0.003039281	-0.058069791	-0.461050594	0.043288021	-0.106863695	-0.130947299	-0.031880139	0.054438258	-0.053833459
UF_59126	0.158288796	0.081653414	0.084667701	0.268561974	-0.228093061	-0.074581255	0.194720877	-0.174836932	-0.033057294	-0.110440621	-0.002247793	0.017292137	0.137582778	-0.020810564	0.126883126	0.163604214	0.168522919	-0.02425446	0.181077676	0.185916818	-0.029124654	0.088267171	0.201829727	-0.038088212	0.16502315	0.025965999	-0.011798244	0.071373775	-0.070421267	0.004885348	0.074519247	0.016637249	0.01093641	-0.012552556	-0.161584931	-0.072029814	-0.282898075	-0.029189796	0.009576697	-0.364007375	-0.036624828	-0.01076017	-0.468503392	-0.026808334	-0.039305325	-0.152833242	0.002203863	0.034061618	-0.124349011
UF_59099	0.173755078	0.097879436	0.075189984	0.28852705	-0.245606203	-0.105409304	0.207898812	-0.167090403	-0.059237439	-0.15785244	0.03694379	0.055041428	0.13248296	-0.033177774	0.119339423	0.165300579	0.141090702	-0.032584627	0.18250838	0.169648654	-0.043506498	0.088706098	0.210362685	-0.051500984	0.15675501	0.031256522	0.005843983	0.041446835	-0.063822171	0.034399925	0.053846959	0.021019024	0.046490168	0.001774499	-0.173471171	-0.099550592	-0.275654245	-0.037532935	0.009651807	-0.344586807	-0.03719038	-0.020831149	-0.426207268	-0.024723703	-0.053498541	-0.170079262	-0.017826243	0.050713593	-0.116483304
UF_59129	0.151971794	0.091838888	0.076350198	0.25837292	-0.255735071	-0.078085583	0.196822567	-0.18191344	-0.051840749	-0.119266247	0.006839204	0.042445492	0.127402134	-0.032622132	0.117805914	0.160740967	0.171252365	-0.037443845	0.184896059	0.192118282	-0.02985858	0.086806359	0.207671802	-0.04064784	0.169054474	0.024321308	-0.003422934	0.062264637	-0.050300789	0.025814314	0.069354853	0.014176952	0.033569835	-0.017750986	-0.149829744	-0.086748582	-0.27304489	-0.045528926	0.00084773	-0.363433128	-0.048367429	-0.01776442	-0.454566806	-0.030756025	-0.042112128	-0.146990769	-0.000506907	0.031596795	-0.111680862
AMNH_100651	0.159972145	0.058470066	0.102842133	0.28870564	-0.194566724	-0.089728567	0.21589738	-0.167087411	-0.037318504	-0.156028256	-0.014031246	0.060699582	0.123667155	-0.036696102	0.126118693	0.177230286	0.213514937	-0.067113208	0.187317212	0.219501732	-0.061605867	0.07822261	0.237874095	-0.085176254	0.150144366	0.001812058	-0.010544445	0.049339496	-0.084252089	0.036890049	0.04335577	0.001827412	0.036607048	-0.034304675	-0.177636392	-0.067584154	-0.251413753	-0.047257049	0.00014556	-0.31910464	-0.01996504	-0.041724675	-0.425007835	0.041944018	-0.027627924	-0.170073526	-0.05641818	0.043108564	-0.091436369
UF_87975	0.142040093	0.074279876	0.092047375	0.264819766	-0.219941826	-0.097233592	0.205338963	-0.205542297	-0.042731568	-0.127013199	-0.034445651	0.065213715	0.120833819	-0.064718971	0.120943736	0.162331282	0.222059208	-0.076499019	0.17532335	0.230250849	-0.055842511	0.076479513	0.273147932	-0.070676696	0.168215078	0.006978536	-0.000166077	0.061671865	-0.09069355	0.029449269	0.058422844	0.008066974	0.032142497	-0.032562178	-0.178533932	-0.057752978	-0.262573186	-0.024458394	0.014950241	-0.317449381	-0.015685268	-0.021654337	-0.381228512	-0.011707531	-0.067658375	-0.199267669	-0.026830036	0.048463807	-0.105302941
MSUM_10754	0.183245721	0.064332342	0.05352725	0.269007473	-0.21882347	-0.07578026	0.202308645	-0.190012636	-0.039363068	-0.11460402	0.014584535	0.058770301	0.153868891	-0.049021612	0.076195756	0.177476754	0.173980963	-0.049804702	0.167537084	0.173944213	-0.018197344	0.084324728	0.21715204	-0.034671542	0.15284411	0.028594658	0.006898043	0.054721213	-0.04992827	0.037554763	0.0702194	0.028119065	0.034904157	-0.028181374	-0.164498178	-0.060772372	-0.250142405	-0.040212009	0.001776699	-0.336808174	-0.043254407	-0.03035576	-0.482133708	-0.020113086	-0.047724988	-0.177893102	-0.022166583	0.013951439	-0.114599332
UF_169174	0.165256269	0.039183338	0.099280294	0.273505571	-0.206715818	-0.10150178	0.210171789	-0.172988887	-0.043789959	-0.129354483	0.006466339	0.052503221	0.142315712	-0.023035567	0.118570761	0.175899102	0.171371511	-0.059215525	0.191559919	0.181561881	-0.0436479	0.069496775	0.218929337	-0.063819818	0.152654475	0.012503045	0.006113612	0.043297791	-0.056018012	0.03403934	0.05845434	0.010394829	0.048790911	-0.009230318	-0.149199189	-0.070835993	-0.271546741	-0.03731355	0.000649006	-0.355475731	-0.033271619	-0.021985909	-0.456031832	-0.014105798	-0.044803113	-0.163826324	-0.013304913	0.021877924	-0.097016502
UF_121720	0.167850509	0.065278392	0.059944783	0.283392337	-0.211976598	-0.084846416	0.221273497	-0.167809723	-0.050737804	-0.122103924	-0.010868303	0.06211362	0.140224269	-0.045882578	0.090014453	0.160847765	0.175239539	-0.061414639	0.176123496	0.172562501	-0.03670239	0.047745527	0.209082502	-0.057007997	0.164603751	0.026046141	0.009284606	0.054629496	-0.067197047	0.039814995	0.066183359	0.016621476	0.047927751	-0.00971677	-0.159726277	-0.061637506	-0.268002926	-0.027782717	0.018088526	-0.339873826	-0.013292383	-0.032229497	-0.46735371	0.007759308	-0.079950935	-0.160520229	-0.020255088	0.052463598	-0.113900907
UF_169364	0.191463849	0.041753595	0.07589683	0.274081885	-0.217998513	-0.093044075	0.205349084	-0.180484075	-0.045549169	-0.142850751	0.036121034	0.02603783	0.161073899	-0.062440327	0.093272151	0.172249935	0.178686946	-0.033631628	0.181532407	0.179822326	-0.020538797	0.083106825	0.229946523	-0.065054088	0.139701156	-0.023825653	0.014126383	0.030522889	-0.03561864	0.048087449	0.038894411	0.035696506	0.039627979	0.014650282	-0.15990222	-0.05636049	-0.253643397	-0.034745691	0.002801842	-0.354685772	-0.044217794	-0.009787097	-0.467074222	-0.036541117	-0.033399984	-0.155896976	-0.008726224	0.011666284	-0.101522379
MVZ_226113	0.175060162	0.055721916	0.071304416	0.282059982	-0.213631857	-0.079648947	0.213190926	-0.166357805	-0.053957052	-0.137549273	0.002625692	0.06205323	0.122136682	-0.065237924	0.106434335	0.144293408	0.176667394	-0.051647575	0.180472149	0.204156478	-0.056811085	0.084714538	0.239895507	-0.06827094	0.148595009	0.000197365	0.001335082	0.046148235	-0.067832776	0.042248204	0.059552069	0.004909789	0.047562841	0.006645571	-0.153397281	-0.070583463	-0.261035796	-0.030001947	0.007656891	-0.342253764	-0.016608047	-0.024642683	-0.44767469	-0.006366807	-0.063806289	-0.152353556	-0.021308299	0.04950313	-0.115728961
MVZ_226114	0.188910141	0.06393049	0.072024244	0.287237937	-0.239305685	-0.080998737	0.192741554	-0.175150218	-0.042649888	-0.137838964	0.006657313	0.074425122	0.126129287	-0.068616443	0.091319343	0.145680835	0.184723884	-0.053921638	0.174252699	0.206226403	-0.052767098	0.078510262	0.248482381	-0.075530925	0.155734302	0.025737414	0.010897574	0.044605582	-0.064302763	0.042979786	0.051322675	0.014664145	0.049493423	-0.001979208	-0.155013721	-0.089352635	-0.2694269	-0.037771252	0.010325726	-0.341085398	-0.021386585	-0.022696901	-0.41662418	0.001416494	-0.064859587	-0.153943682	-0.037985427	0.044170509	-0.11270182
MVZ_226115	0.179282987	0.060671671	0.071766683	0.259939737	-0.226294549	-0.072427984	0.200661745	-0.161505266	-0.058558128	-0.124738456	-0.026450444	0.0781261	0.140062327	-0.065166573	0.094038991	0.149926681	0.186215343	-0.053892741	0.173936362	0.211630222	-0.06160976	0.063467623	0.237730166	-0.071925557	0.136247382	0.031318984	0.007272442	0.062076421	-0.061324025	0.036697854	0.062489967	0.010913903	0.047449608	0.01583434	-0.172658691	-0.059395212	-0.262543267	-0.034443438	0.00307832	-0.342336881	-0.019966898	-0.044977615	-0.445525672	0.033323303	-0.077526169	-0.144969743	-0.038980773	0.061797976	-0.125372918
UF_166339	0.156152173	0.054383652	0.061122297	0.244932412	-0.210038786	-0.037349142	0.19921947	-0.20480436	-0.006391957	-0.150663323	-0.029424821	0.01363219	0.186951177	-0.161141615	0.039072133	0.140142907	0.210465171	-0.028265531	0.171549286	0.329971999	-0.094486176	0.084963198	0.344791779	-0.09629867	0.183877923	-0.00215211	0.015603814	0.052054275	-0.098492513	0.044494527	0.063044331	-0.027699659	0.062715267	-0.052676117	-0.171155337	-0.060745077	-0.224429693	-0.008766819	0.030698069	-0.291238842	-0.018733779	0.004825807	-0.362664875	-0.019942385	-0.059923682	-0.203634915	0.01113488	0.037254132	-0.166418142
UF_156103	0.145230468	0.067167041	0.074187638	0.245794084	-0.210860985	-0.059901033	0.19067534	-0.198097411	-0.023083976	-0.152981308	-0.017086375	0.026446142	0.169848571	-0.155313673	0.034760895	0.167752879	0.230272404	-0.037184584	0.21109137	0.310434461	-0.092504211	0.122531311	0.342217082	-0.095666857	0.152693729	0.008458637	0.028955698	0.024170147	-0.096725455	0.052513253	0.05387711	-0.006613321	0.070574931	-0.073548897	-0.202320678	-0.049649562	-0.230004517	-0.023944158	0.000717266	-0.279847928	-0.038043694	-0.006473333	-0.350264797	-0.044107576	-0.018642139	-0.203516992	-0.005734985	0.008596545	-0.15965163
UF_156100	0.148317409	0.07762951	0.050598207	0.234300596	-0.183977935	-0.047966074	0.176481909	-0.175694452	-0.003149379	-0.158133675	-0.050835448	0.028768193	0.165437904	-0.134632404	0.043779635	0.156683767	0.224571516	-0.042228917	0.20458161	0.298285507	-0.078830111	0.129189017	0.332766279	-0.078032818	0.174570319	0.000369666	-0.01558147	0.049863495	-0.100126265	0.037498702	0.067900556	-0.004197671	0.05716979	-0.060831469	-0.197494346	-0.035736601	-0.212208015	-0.018185657	0.022830672	-0.30594545	-0.022176423	-0.011891844	-0.394449958	-0.018468185	-0.06051993	-0.188617182	-0.003926287	0.03791856	-0.160162025
UF_166191	0.160981067	0.039471018	0.095929707	0.249769792	-0.211042044	-0.091830193	0.188459466	-0.180485391	-0.042403772	-0.149479495	-0.006106702	0.056841198	0.149149924	-0.006143002	0.105559942	0.193471909	0.228790804	-0.072042107	0.207002917	0.22360207	-0.059701376	0.096971918	0.253302508	-0.050237145	0.148337531	-0.007042731	-0.002143601	0.044903813	-0.082145892	0.035116888	0.057256113	-0.00299802	0.042192793	-0.034358835	-0.17357972	-0.065776497	-0.261218998	-0.041365538	0.005374681	-0.323361056	-0.04172362	-0.021081286	-0.402207941	-0.021546806	-0.055364284	-0.182405515	-0.02641972	0.042759234	-0.131370181
UF_178485	0.149532824	0.056277532	0.082672848	0.259755577	-0.211095861	-0.098027868	0.197759471	-0.182646259	-0.040718721	-0.123018818	-0.023608748	0.080497088	0.145516978	-0.02144015	0.099953691	0.157577883	0.215363021	-0.079817877	0.170648283	0.21296104	-0.053930185	0.079666701	0.235242621	-0.06905661	0.146489122	0.0020676	0.002297101	0.05240885	-0.072199688	0.035106177	0.067135142	3.60E-05	0.046437147	-0.012378588	-0.164080324	-0.055117175	-0.262148849	-0.039649598	0.003187181	-0.331894251	-0.019611078	-0.049531165	-0.45079075	0.023181252	-0.077371473	-0.153607705	-0.043771081	0.051325742	-0.092950406
UF_178490	0.152480696	0.070199656	0.077555963	0.254222127	-0.210961925	-0.090059295	0.197995893	-0.176756568	-0.033546936	-0.111753449	-0.047870686	0.06823401	0.152820899	-0.02329286	0.10288237	0.162704155	0.213420069	-0.065172752	0.169855042	0.23070751	-0.051813353	0.078121352	0.24138178	-0.068300458	0.152565801	-0.009322931	0.005646722	0.064458231	-0.086736761	0.0258292	0.065272847	0.002670078	0.035042836	-0.028296711	-0.174624323	-0.052700607	-0.262949089	-0.019803778	0.001794714	-0.337390232	-0.01589132	-0.038047047	-0.437372352	0.009400255	-0.075828039	-0.157746396	-0.019789977	0.056231784	-0.109070211
UF_121745	0.16831799	0.072057616	0.056521494	0.291564294	-0.236552718	-0.090200662	0.20215041	-0.187584343	-0.058986346	-0.117870882	-0.025975453	0.090658737	0.122956914	-0.083231383	0.104328512	0.142377001	0.183589958	-0.068318747	0.163202176	0.213194289	-0.070793536	0.033901777	0.244477888	-0.065515527	0.156152623	0.019561246	0.009213355	0.063635891	-0.066948446	0.050846707	0.062538054	0.001619227	0.054918833	0.005465876	-0.167940927	-0.083277057	-0.275185805	-0.008663507	-0.004252307	-0.340137741	0.003154333	-0.047561224	-0.40139325	-0.007647503	-0.090664532	-0.153740927	-0.003931763	0.07860734	-0.113859201
UF_16970	0.157849068	0.072242438	0.06820998	0.280834098	-0.220900143	-0.088705967	0.195596723	-0.168690244	-0.060721201	-0.122824569	-0.000929582	0.048145459	0.09983875	-0.089833227	0.097881872	0.163263661	0.176130305	-0.042371756	0.207579772	0.236319494	-0.059002277	0.101525628	0.262589691	-0.078550035	0.126208358	0.002062869	0.023386881	0.055175442	-0.064789079	0.044669421	0.06175092	-0.002943927	0.054777278	-0.000485207	-0.176778488	-0.064174368	-0.283797507	-0.026825604	0.011188925	-0.34539615	-0.030472355	-0.018938582	-0.403627914	-0.04075045	-0.05088114	-0.157964879	0.006968898	0.053277218	-0.122225013
UF_16981	0.21733376	0.070623643	0.056584007	0.295783914	-0.214575249	-0.099155055	0.195439971	-0.160500229	-0.06013728	-0.138726777	0.010016324	0.06306453	0.081196194	-0.084595169	0.109782638	0.153323228	0.175830523	-0.060934908	0.195578362	0.199587565	-0.054870543	0.086654395	0.244990667	-0.083422589	0.153477671	0.002695655	0.030904282	0.038853057	-0.068559208	0.059988116	0.055485624	-0.000321895	0.062716375	-0.010997941	-0.145870721	-0.086263893	-0.273832303	-0.031784559	0.007150498	-0.336261484	-0.033986577	-0.022405707	-0.417971857	-0.033169562	-0.062746465	-0.162714547	-0.00723023	0.047618524	-0.110893345
UF_121774	0.164454282	0.09560688	0.058931107	0.275029172	-0.216307096	-0.08737159	0.191434806	-0.171578463	-0.043748881	-0.123141891	0.003491873	0.069511705	0.086789209	-0.087567277	0.076196862	0.150944592	0.162732481	-0.03435628	0.177277857	0.211408025	-0.062333507	0.087700379	0.223730241	-0.056309892	0.162136799	0.029237652	0.005699786	0.066693764	-0.068344338	0.041648056	0.081141532	0.004026338	0.050620223	-0.00198643	-0.179830403	-0.071419108	-0.269167462	-0.027665078	0.001405376	-0.343141708	-0.018754717	-0.030917149	-0.457439391	-0.021353942	-0.072830243	-0.14881207	-0.012386202	0.056511644	-0.110661807
CAS_68214	0.193469841	0.059965398	0.047055813	0.255063833	-0.219408213	-0.084700947	0.208030644	-0.174968882	-0.04122108	-0.110085983	-0.047842006	0.089060999	0.163102596	-0.055434587	0.09569537	0.129204647	0.171961905	-0.070725068	0.140978187	0.19573516	-0.058170035	0.033760593	0.21087209	-0.059063005	0.139138215	0.029155433	0.01785342	0.07834166	-0.061492677	0.046916208	0.06313633	0.013486	0.061289868	0.04950106	-0.1706926	-0.06564732	-0.272983587	-0.028750305	-0.014158852	-0.354764668	0.004067639	-0.056431913	-0.467361514	0.048630388	-0.075921366	-0.163350243	-0.042022174	0.046602862	-0.083915177
MCZ_133677	0.141607297	0.023375801	0.064366814	0.322416527	-0.222856329	-0.084451036	0.258793444	-0.177193034	-0.064733202	-0.146905139	0.016732295	0.091931033	0.128027131	-0.076316338	0.068611369	0.151786304	0.190154629	-0.067555274	0.16637869	0.202823608	-0.060081531	0.053237149	0.222008914	-0.06375614	0.132653429	0.002449623	0.000399679	0.035062299	-0.066468925	0.056506312	0.047871942	0.020332449	0.054500104	0.007475511	-0.176808982	-0.065334899	-0.243534639	-0.026870368	0.029297844	-0.322192771	-0.007193203	-0.028920798	-0.431343239	0.018198578	-0.088389512	-0.173006442	-0.024193377	0.051380887	-0.105801589
MCZ_133683	0.151206551	0.043914959	0.06195621	0.289621525	-0.193058536	-0.096496256	0.232290548	-0.16964513	-0.042154788	-0.130254443	0.032437681	0.041634925	0.14385644	-0.05625757	0.084706126	0.176890195	0.159483755	-0.035605837	0.185295418	0.164740685	-0.026269874	0.08211139	0.199640769	-0.061402022	0.142138989	0.01944112	0.016669653	0.037154654	-0.051234114	0.052034772	0.047915476	0.022239061	0.042437621	0.018111664	-0.170557731	-0.056304361	-0.265496378	-0.034932132	0.022630769	-0.353392658	-0.040056383	-0.0196123	-0.497227714	0.000924303	-0.041848376	-0.157459255	-0.015971059	0.016875013	-0.081061274
MCZ_160653	0.134615917	-0.01794858	0.082869521	0.323737339	-0.187004279	-0.084293291	0.262367778	-0.160399791	-0.050267759	-0.121156859	-0.00390376	0.053330059	0.098422407	-0.031084293	0.088881973	0.178008994	0.173780764	-0.073526991	0.193310896	0.179125661	-0.058747728	0.086876706	0.202176012	-0.07043636	0.113967574	0.01256991	0.042446058	0.04873979	-0.060655219	0.0337037	0.062058887	0.015708454	0.040392611	-0.000604294	-0.130235134	-0.069789594	-0.261415051	-0.03116888	0.005102169	-0.357308485	-0.01810613	-0.035595809	-0.481275811	-0.000791942	-0.031580105	-0.160794429	0.000958502	0.044783589	-0.112676527
UF_144623	0.167988412	0.084619723	0.060925741	0.301799785	-0.198263725	-0.095113329	0.22909118	-0.18152489	-0.062171382	-0.143679156	-0.001254856	0.072266394	0.128939762	-0.065084448	0.091475908	0.159149171	0.166794839	-0.054297877	0.170591407	0.189380036	-0.04733443	0.059008588	0.214490217	-0.071447643	0.157864696	0.014330206	0.00571992	0.040531374	-0.074719791	0.054105048	0.055707065	0.00963295	0.053361689	-0.020089109	-0.17722337	-0.062786999	-0.244322399	-0.029118879	0.014148317	-0.32803933	-0.028069571	-0.031414748	-0.45052832	0.019114344	-0.077400734	-0.173201847	-0.022672434	0.039859765	-0.097227765
UF_72061	0.161933787	0.052452475	0.07683886	0.281790108	-0.188956028	-0.084562852	0.226762303	-0.163724096	-0.039946682	-0.094175163	-0.040664243	0.044195878	0.116737529	-0.054694021	0.093969832	0.157609569	0.174921019	-0.044247615	0.161054563	0.192227355	-0.034511003	0.04832797	0.220771899	-0.0787325	0.166120222	-0.00163351	-7.98E-05	0.075224269	-0.075976745	0.039851298	0.069014823	0.001300568	0.042910871	-0.006294501	-0.163180891	-0.034737766	-0.263968177	-0.020971209	0.015604314	-0.352548176	-0.026480131	-0.022463273	-0.488108992	0.022863947	-0.063758986	-0.165795757	-0.004424852	0.031573857	-0.089711493
UF_72063	0.142384599	0.083291555	0.072720153	0.270830178	-0.212159356	-0.080532577	0.207277191	-0.189881156	-0.043543939	-0.111757846	-0.005443407	0.04809395	0.101034266	-0.05914025	0.102441804	0.169814115	0.187248046	-0.043192509	0.176079613	0.210090402	-0.040251446	0.063632389	0.235372539	-0.066240727	0.161177624	-0.01240379	0.006404374	0.06286357	-0.082937708	0.034912988	0.065012555	-0.01071907	0.045791832	0.017220123	-0.162615553	-0.064390886	-0.256205564	-0.024246966	0.002599073	-0.342549558	-0.038573814	-0.030636581	-0.472007582	-0.010766157	-0.032914352	-0.150243071	0.002233178	0.040924762	-0.096671187
UF_144632	0.173534023	0.070822042	0.056340259	0.290955209	-0.202934967	-0.093724204	0.224861513	-0.179088371	-0.05235071	-0.160991788	-0.002250705	0.090732519	0.139686267	-0.06091452	0.09078997	0.162499059	0.191825751	-0.061089959	0.176010548	0.203541092	-0.054768166	0.076948063	0.250952091	-0.061608126	0.137809545	-0.008471419	-0.006963071	0.019510368	-0.069428286	0.051540588	0.040829328	0.011161527	0.039240063	0.00195849	-0.194733198	-0.059606193	-0.255106626	-0.028359614	0.017068798	-0.318003546	-0.012532411	-0.035448194	-0.418145643	0.012246321	-0.083706826	-0.179521374	-0.039985525	0.061004224	-0.091763714
UF_144629	0.175410334	0.060692322	0.068602327	0.277925337	-0.199035434	-0.075264362	0.230458576	-0.173480086	-0.040445654	-0.12756833	-0.026119341	0.066895292	0.13250719	-0.055819972	0.092735176	0.155927383	0.182392384	-0.046093715	0.165608121	0.201609358	-0.038336857	0.06476315	0.22868654	-0.056092285	0.154014641	0.017809592	-0.005901115	0.056929419	-0.080110394	0.01960365	0.057419665	-0.006697215	0.024700705	-0.018151187	-0.173007575	-0.034290963	-0.266335856	-0.025154772	0.026668088	-0.341215743	-0.022225804	-0.028361217	-0.464880203	0.012427586	-0.07612832	-0.151488167	-0.007266692	0.044434971	-0.091625988
UF_72059	0.159463687	0.052323551	0.075392554	0.278162041	-0.188593711	-0.091092577	0.215228276	-0.173566757	-0.042185408	-0.120240406	-0.010681991	0.05804344	0.099043967	-0.053398342	0.100405432	0.165078358	0.190536645	-0.053968837	0.170715243	0.202303545	-0.050568226	0.076417277	0.226262415	-0.076851626	0.174959832	-0.006124184	0.013939523	0.059643764	-0.084325151	0.04450702	0.06097769	0.002561932	0.047005901	-0.013875562	-0.149583584	-0.053296944	-0.257945577	-0.033429586	0.007682762	-0.340726969	-0.03348859	-0.031332969	-0.475651908	0.009358479	-0.0505483	-0.155937928	-0.022879314	0.0343385	-0.088779998
UCM_41070	0.184068973	0.076615509	0.045940223	0.241584343	-0.228099325	-0.081213688	0.197201007	-0.162125324	-0.04050593	-0.125068171	-0.017191464	0.07245658	0.157796929	-0.034534417	0.070929023	0.186369817	0.190981486	-0.038818489	0.186119822	0.205609201	-0.045290629	0.065438527	0.243631803	-0.0565694	0.134684616	0.017288068	0.031486775	0.060876931	-0.066414218	0.026244924	0.061990035	0.015915966	0.040219011	-0.022220412	-0.201263517	-0.063516482	-0.25406929	-0.033965004	0.011676097	-0.321813936	-0.033400801	-0.024294027	-0.452688073	-0.001287532	-0.082827924	-0.181325466	-0.020000697	0.038872147	-0.105077934
UCM_41065	0.14003638	0.085240547	0.060918125	0.286942077	-0.204074597	-0.083862198	0.208100376	-0.176661064	-0.045533375	-0.124340588	0.002986749	0.033379922	0.121562326	-0.062856713	0.092823709	0.179786046	0.178045319	-0.041552413	0.190777964	0.187160839	-0.033040111	0.084421466	0.223449944	-0.06996913	0.144862468	0.019425523	0.032169187	0.055248339	-0.077013585	0.038244936	0.062374215	0.009967945	0.044661213	-0.018459691	-0.162611691	-0.061598799	-0.250340428	-0.030056204	0.014532685	-0.343899208	-0.041153059	-0.01508517	-0.483581274	-0.006982998	-0.037787622	-0.160225943	-0.019845078	0.023260109	-0.082983178
LSUMZ_7576	0.142435793	0.073193096	0.098844585	0.276868305	-0.204191864	-0.100343018	0.197193867	-0.176886395	-0.058589957	-0.101672463	-0.018311044	0.059787429	0.12540319	-0.047554847	0.122503675	0.170033989	0.197324433	-0.058166816	0.173158874	0.213080154	-0.053725746	0.069293123	0.224060342	-0.07816205	0.15059034	-0.013244607	0.021542574	0.06410202	-0.086384536	0.043718156	0.064786415	-0.01038593	0.043327473	-0.011046529	-0.161497893	-0.057229785	-0.241926382	-0.014489555	0.018149834	-0.320728761	-0.025999636	-0.024325558	-0.482106797	-0.010638817	-0.062694249	-0.168123604	-0.004024762	0.031367228	-0.094080131
MCZ_57898	0.169814443	0.050304136	0.06534222	0.257280146	-0.192095675	-0.065195439	0.210544616	-0.180241873	-0.029928614	-0.087820369	-0.043703335	0.066185499	0.13070888	-0.114306303	0.094295459	0.125132553	0.17119429	-0.032796701	0.142116056	0.234730966	-0.082681819	0.022531873	0.259534193	-0.080733753	0.171901057	0.009251772	-0.008361636	0.088046069	-0.07271372	0.036314602	0.092859039	0.006868029	0.037775699	0.012041218	-0.163257741	-0.043012858	-0.262244029	-0.013606803	0.001533762	-0.357344414	-0.001031635	-0.052131515	-0.452463655	0.043581769	-0.083913584	-0.154347091	-0.018040281	0.066885525	-0.114115853
MCZ_127124	0.150800155	0.051330047	0.063989347	0.252119116	-0.189597424	-0.054787165	0.200539491	-0.18844417	-0.028580325	-0.113218123	-0.029633598	0.040675167	0.096457777	-0.109974315	0.079084308	0.1453507	0.177112439	-0.036482128	0.172171963	0.234477326	-0.071823892	0.080066366	0.274323401	-0.070759592	0.168456944	0.01155507	0.00224882	0.076001477	-0.075377624	0.026897639	0.087989624	0.009169026	0.039460899	0.021458696	-0.14933964	-0.04300942	-0.264194485	-0.029008335	0.000500771	-0.346733779	-0.021922176	-0.031867935	-0.464297264	0.009538582	-0.045178663	-0.151986981	-0.012979011	0.044048428	-0.124637364
UMMZ_73635_2	0.156223293	0.031084949	0.068553464	0.258360899	-0.18645808	-0.059886687	0.205660668	-0.184117954	-0.016465427	-0.099189166	-0.044962803	0.073398559	0.10213931	-0.105230081	0.095485901	0.129245761	0.179419975	-0.035883035	0.133338829	0.247232025	-0.088018028	0.027031971	0.264992343	-0.064668493	0.177083901	-0.006681376	-0.027051078	0.099167009	-0.083396867	0.017663316	0.102319014	0.006409949	0.025803666	0.029498262	-0.169935787	-0.040489776	-0.26604648	-0.006554246	-0.003490555	-0.348382146	0.014498054	-0.050154326	-0.464184658	0.025708632	-0.085501856	-0.144947572	-0.011929448	0.078204028	-0.113861025
MCZ_35976	0.160607615	0.031204103	0.059380243	0.230367358	-0.173476974	-0.071448483	0.174214806	-0.181022013	-0.037338501	-0.100391461	-0.014365005	0.041843509	0.100877415	-0.083265014	0.09989521	0.16216018	0.19054307	-0.032063569	0.185344966	0.233936992	-0.064440334	0.084941012	0.272561114	-0.067968204	0.171574741	0.00441544	-0.007642285	0.073518905	-0.076697916	0.031145919	0.08563564	0.011574898	0.043790834	0.02312541	-0.178971174	-0.033469115	-0.260170712	-0.032795093	0.006457808	-0.358830405	-0.033665669	-0.028448618	-0.463286579	-0.010421504	-0.066153508	-0.159258175	0.005789156	0.04748792	-0.116633739
MCZ_35970	0.161298308	0.038176202	0.070298372	0.256102352	-0.183749543	-0.051977583	0.191266508	-0.170192037	-0.015209936	-0.089398239	-0.053098879	0.064856273	0.097921185	-0.112302072	0.081344875	0.131941706	0.165897709	-0.032729988	0.147404365	0.237151843	-0.08163361	0.034853427	0.266575913	-0.072890035	0.174072434	0.011818676	-0.010378013	0.099545765	-0.081289011	0.011916142	0.099994866	0.004648675	0.028859438	0.034455797	-0.157610157	-0.030971277	-0.264892037	-0.028301614	-0.001959794	-0.347005068	-0.007144143	-0.053080695	-0.495870457	0.044046061	-0.06559929	-0.145276567	-0.003912537	0.05568467	-0.111812055
MCZ_127127	0.15917431	0.034957797	0.06733737	0.232538736	-0.194543288	-0.051479805	0.18319422	-0.179413123	-0.020543354	-0.079729767	-0.047697744	0.040510473	0.103524748	-0.096020736	0.099087042	0.13540773	0.172015528	-0.020875826	0.143938953	0.239453252	-0.066524833	0.041566746	0.256713252	-0.068643084	0.187505419	0.021257467	-0.013758425	0.106611962	-0.082129564	0.023496707	0.108294491	0.003711651	0.027884942	0.021154212	-0.15218514	-0.036050608	-0.25380403	-0.007053043	-0.001335225	-0.360038716	-0.025898684	-0.046426067	-0.51088163	0.017248551	-0.058002176	-0.138927849	0.007094334	0.043892079	-0.107465187
MCZ_35980	0.15754637	0.049872279	0.071323602	0.230109561	-0.19795155	-0.071573462	0.187692126	-0.179973092	-0.045388061	-0.096633335	-0.015410326	0.045687545	0.106256296	-0.116992751	0.073232216	0.144645755	0.171416338	-0.024262302	0.170993609	0.230119643	-0.064311154	0.054423082	0.269552056	-0.063618782	0.171118878	0.006618482	0.021863399	0.085597464	-0.067681207	0.040877967	0.096750715	0.015068147	0.045408165	0.01146986	-0.166548772	-0.010070141	-0.260839236	-0.029401404	-0.001223006	-0.35506214	-0.027851967	-0.018907113	-0.48845978	-0.008235965	-0.061167857	-0.143157905	0.000226519	0.009719197	-0.107974276
MCZ_35972	0.201417416	0.037469388	0.066525822	0.233260481	-0.17995501	-0.06362246	0.18546246	-0.168121866	-0.030287884	-0.097706766	-0.017796498	0.030970646	0.096171719	-0.108925541	0.090650149	0.150492759	0.171771383	-0.036126231	0.189363735	0.220840029	-0.065478134	0.065125151	0.271264186	-0.081925088	0.159390849	0.028053982	0.030301886	0.078107613	-0.079159698	0.027952762	0.094819339	0.011868007	0.040872445	0.003467388	-0.147479331	-0.042334654	-0.259566942	-0.032363224	0.006171221	-0.348688541	-0.023116278	-0.025479682	-0.487781043	-0.012104707	-0.057841671	-0.139752261	-0.013237829	0.037497081	-0.130590704
MCZ_127126	0.179183738	0.026645695	0.068903665	0.211595601	-0.187272153	-0.061116569	0.173269578	-0.180397439	-0.022247777	-0.075626537	-0.035984033	0.040344561	0.106144377	-0.083736273	0.088598892	0.142389952	0.172517318	-0.018014341	0.17441859	0.236668738	-0.065842305	0.065492349	0.26764364	-0.064530188	0.182703279	0.029721145	0.010553623	0.086420175	-0.081684422	0.026888152	0.095406731	0.001328554	0.032029685	0.017779666	-0.150529574	-0.02712454	-0.26341216	-0.025099286	-0.004539768	-0.361203365	-0.040855802	-0.031218152	-0.508943221	-0.005812206	-0.052786567	-0.144804059	0.012154306	0.024886321	-0.101195865
MCZ_127121	0.171880343	0.048904899	0.057597464	0.221806989	-0.182881356	-0.064014307	0.183640419	-0.169062718	-0.039057458	-0.089803833	-0.006715737	0.04621219	0.132915256	-0.093448647	0.070441556	0.147518707	0.168879126	-0.033371928	0.173819059	0.220032052	-0.061972652	0.075121461	0.248105465	-0.055641464	0.175759431	0.017567549	0.007446221	0.075672405	-0.071706542	0.03582276	0.09095756	0.013814772	0.053787796	0.013592266	-0.163352353	-0.026913719	-0.264285752	-0.026955501	-0.001227004	-0.360299513	-0.029405574	-0.038493382	-0.503158355	-0.008048378	-0.068143629	-0.145453897	0.001426536	0.036083097	-0.105074686
MCZ_35977	0.16292405	0.038030236	0.07415766	0.251937842	-0.189201109	-0.05901273	0.209830354	-0.181026958	-0.030692273	-0.098191316	-0.041882545	0.056747044	0.111263002	-0.108848036	0.081981756	0.123285653	0.168688683	-0.035205436	0.143721583	0.23223424	-0.092733699	0.025567528	0.259660003	-0.07285387	0.173414355	0.016551169	-0.009481962	0.077986261	-0.060934339	0.056246804	0.092249132	0.001379318	0.036829683	0.06490854	-0.170646905	-0.044091263	-0.260745843	-0.01028618	-0.012127117	-0.34910909	0.004221172	-0.059899192	-0.485010583	0.054255444	-0.054308681	-0.142422463	-0.025691087	0.056679027	-0.108793871
MCZ_127123	0.154910964	0.018415523	0.057631608	0.240364513	-0.192462383	-0.045200368	0.190947317	-0.174470622	-0.025862663	-0.104629931	-0.008082879	0.033882539	0.10226533	-0.091180409	0.076232138	0.157584572	0.171377823	-0.02561957	0.181513124	0.225238383	-0.066822842	0.080187091	0.269091244	-0.063057726	0.164740446	0.019689699	-0.000536633	0.072588624	-0.069528973	0.025760544	0.083918151	0.011995374	0.036300161	0.045638702	-0.146112951	-0.047873808	-0.253334505	-0.031896384	0.003719854	-0.35645773	-0.0330591	-0.032746137	-0.498924481	0.001985434	-0.036514795	-0.157036717	-0.010328998	0.038087728	-0.114228555
UMMZ_73635_1	0.163615632	0.040124381	0.071053475	0.249384444	-0.164822029	-0.06383621	0.201067015	-0.164645806	-0.018084539	-0.103799871	-0.025647738	0.053888206	0.117180627	-0.101846427	0.084192091	0.131977358	0.166112286	-0.031688455	0.160365477	0.213705415	-0.073544182	0.05310159	0.244289345	-0.081576802	0.162500242	0.003347762	-0.001915579	0.088214585	-0.07753576	0.029651704	0.087018546	0.002871486	0.04066229	0.061280594	-0.16141514	-0.044409781	-0.258287649	-0.02167467	-0.005226386	-0.369065513	-0.01404901	-0.040631213	-0.505759361	0.044247593	-0.059999671	-0.134890244	-0.013467375	0.050137489	-0.112438907
UMMZ_73630	0.15796498	0.01120774	0.055164265	0.244899119	-0.18706855	-0.089605206	0.212362958	-0.181706135	-0.049093913	-0.138685771	0.007057421	0.069999209	0.115569543	-0.106529589	0.085588438	0.135426663	0.179736799	-0.037785928	0.177045493	0.242080512	-0.08725715	0.077629003	0.283642016	-0.084662681	0.142459168	0.007856975	0.013293328	0.046069534	-0.074340459	0.054209216	0.067829748	0.011055173	0.050067296	0.047799339	-0.175175136	-0.030370389	-0.243766706	-0.034037514	0.01247256	-0.33989043	-0.023603585	-0.041542287	-0.455886274	0.020245325	-0.084144375	-0.140214001	-0.022643836	0.057714054	-0.105920963
MCZ_120101	0.135896353	0.096516346	0.038757366	0.297105024	-0.188699196	-0.062788496	0.247205304	-0.156091799	-0.036873281	-0.125157268	-0.014126825	0.039964252	0.139977233	-0.024341549	0.09159383	0.167977263	0.157241602	-0.041977268	0.183712285	0.182542047	-0.044969424	0.073774048	0.1837523	-0.026602568	0.1456469	0.006109593	0.017163874	0.070021301	-0.076280247	0.02218862	0.0738318	-0.01315816	0.0325064	-0.018613396	-0.130967148	-0.033060001	-0.244099346	-0.024646926	-0.00436657	-0.355225958	-0.030929884	-0.027858413	-0.535718113	0.047269526	-0.034203225	-0.152621502	-0.028090999	0.029870399	-0.104184101
MCZ_42562	0.141364449	0.02905982	0.071590119	0.269939652	-0.227231607	-0.064038779	0.221251309	-0.191768792	-0.027966531	-0.111351789	0.013138544	0.000209066	0.133898286	-0.021710956	0.076609473	0.178970072	0.195355012	-0.035804777	0.19909732	0.199416127	-0.016832414	0.092754326	0.222845658	-0.026649262	0.120485399	0.041189326	0.026005334	0.059766994	-0.065400669	0.002518189	0.067554314	0.018866865	0.025503511	-0.016760413	-0.179908853	-0.032442206	-0.252611045	-0.032029802	0.002674039	-0.345084009	-0.0557961	-0.001917017	-0.502880095	-0.012297383	-0.003633627	-0.142829931	0.003598165	-0.003024886	-0.111086922
UF_121840	0.164652334	0.055347887	0.075401611	0.279284571	-0.223445073	-0.070212406	0.183782144	-0.199128897	-0.018434566	-0.111790128	-0.03994292	0.087054069	0.07778149	-0.105876061	0.098501105	0.13571337	0.215218025	-0.059138073	0.13033444	0.27828686	-0.077674816	0.036052645	0.301756136	-0.074499908	0.153979481	0.012716214	-0.023045875	0.080377297	-0.097564692	0.041618869	0.08890388	-0.016494317	0.039953115	-0.002401243	-0.197354721	-0.061751117	-0.261594232	-0.013273819	0.016887339	-0.324912684	0.009260226	-0.024570051	-0.403012396	0.024223064	-0.091503832	-0.151727597	-0.032350893	0.051458855	-0.082304994
MCZ_189426	0.181135884	0.039124783	0.053414808	0.293799382	-0.210995428	-0.098601978	0.210144663	-0.172460868	-0.049711172	-0.171460338	0.045861161	0.040428965	0.16291014	-0.067622492	0.076443482	0.181225172	0.1834415	-0.049893791	0.201735736	0.187923666	-0.036364126	0.090714813	0.23685421	-0.064730536	0.125108584	0.011390558	0.038205913	0.034700311	-0.049789478	0.043782762	0.04109837	0.011592273	0.058115725	0.001042966	-0.170265423	-0.052635493	-0.240942656	-0.05286057	0.014327328	-0.329668308	-0.064808293	-0.024148779	-0.437407259	-0.003072199	-0.040399024	-0.179089027	0.019589182	0.035617473	-0.132909199
UF_121859	0.162255241	0.055721037	0.067279298	0.289023294	-0.223054024	-0.082954894	0.210560796	-0.208030411	-0.051461704	-0.142228056	-0.03604734	0.112127192	0.087661801	-0.101048469	0.131791115	0.131640366	0.205183393	-0.068285671	0.147165645	0.245367952	-0.082466534	0.036906285	0.281931223	-0.078452201	0.151342373	0.01358282	-0.023377212	0.056882107	-0.089903901	0.043840319	0.070814863	0.011432257	0.03569297	0.018417287	-0.175427985	-0.07194835	-0.263173706	-0.016987909	0.002495758	-0.321750031	0.004896393	-0.048773155	-0.380409042	0.026848572	-0.087786108	-0.175485245	-0.025756304	0.075897724	-0.083926613
FMNH_126237	0.145938038	0.098281621	0.074706767	0.230002127	-0.215120343	-0.065840586	0.17361156	-0.180730593	-0.022439637	-0.075800401	-0.060183528	0.026326941	0.108727343	-0.078086325	0.107038831	0.169715116	0.21940076	-0.040036175	0.165324113	0.234288147	-0.036459727	0.065023223	0.230714549	-0.065361842	0.165642163	0.021448005	0.016074531	0.100852676	-0.113554928	0.011260792	0.09641588	-0.013890792	0.035124834	-0.019661568	-0.163399492	-0.044001906	-0.248551404	-0.002550474	0.010408545	-0.353067522	-0.024951791	-0.007817646	-0.497249033	-0.031050795	-0.050056761	-0.147639108	0.022136202	0.014484988	-0.085124554
FMNH_108687	0.129512341	0.046886295	0.093405449	0.224133647	-0.225206888	-0.066594686	0.164433047	-0.187321345	-0.022744167	-0.107626019	-0.021608771	0.025721343	0.111505721	-0.057466999	0.100941606	0.190130774	0.21895811	-0.038813848	0.191287629	0.247898183	-0.045006792	0.098344352	0.278268838	-0.059280741	0.153222507	0.029205812	0.009265526	0.076279258	-0.102747153	0.014953984	0.074853467	0.006178166	0.033799395	-0.014295805	-0.18570408	-0.048432829	-0.261134449	-0.038234502	-0.004049657	-0.327918657	-0.058645982	-0.000361272	-0.465402251	-0.029359799	-0.014747141	-0.158150148	-0.007227418	0.006577191	-0.075208267
MVZ_235317	0.147746473	0.069673312	0.066268147	0.259385954	-0.211264691	-0.079142395	0.193069573	-0.162616798	-0.032662359	-0.1222248	-0.023245495	0.063395982	0.125456705	-0.079590963	0.103593484	0.154559632	0.182699971	-0.041514918	0.184803329	0.230474604	-0.05985947	0.078666709	0.240675399	-0.075748563	0.162507659	0.013267181	-0.008787867	0.066364206	-0.071312411	0.034824688	0.069164133	0.009396229	0.038186877	-0.009794209	-0.163831478	-0.064616848	-0.269240685	-0.026782493	0.005404726	-0.336337268	-0.025255806	-0.042187044	-0.455652538	0.006498153	-0.064661653	-0.144196933	-0.023185835	0.058814971	-0.11047828
MVZ_235323	0.169875389	0.082985093	0.067525159	0.259973892	-0.225472378	-0.079892092	0.187277436	-0.190234438	-0.040910057	-0.110100907	-0.017892006	0.06376223	0.118736793	-0.070098858	0.099430678	0.150385529	0.196071088	-0.048516192	0.174663566	0.23185376	-0.051486484	0.056917917	0.25974035	-0.055959526	0.148970535	0.019537101	-0.013322696	0.079525131	-0.09303774	0.027086023	0.08331955	6.46E-05	0.040778357	-0.033793208	-0.17999502	-0.052087454	-0.272475455	-0.010612394	0.012868124	-0.334303313	-0.01321344	-0.038196929	-0.428419271	-0.025005057	-0.085053975	-0.132411141	-0.002490555	0.054853877	-0.12061294
MVZ_235320	0.154974666	0.081729924	0.061845836	0.27917977	-0.234440391	-0.074472607	0.195344776	-0.201771336	-0.046742357	-0.109538341	-0.03715362	0.081419613	0.105303273	-0.087972344	0.104718627	0.136934143	0.194888412	-0.064686696	0.157441694	0.241546856	-0.062936698	0.052385146	0.263066648	-0.067248944	0.150797292	0.03236035	-0.021164397	0.066047457	-0.090555063	0.031140753	0.071394866	0.02124945	0.033166873	-0.01216583	-0.173231525	-0.065001366	-0.274340371	-0.019143525	0.003902104	-0.325581138	-0.00110639	-0.04033189	-0.416068316	0.023108977	-0.101772978	-0.125250001	-0.032680709	0.080561551	-0.104844995
UF_84754	0.17849311	0.105770853	0.03847584	0.267351856	-0.202172699	-0.107338839	0.187721478	-0.185995439	-0.051687733	-0.11985419	-0.003273234	0.085176084	0.113887713	-0.075978832	0.095819056	0.148421982	0.171411945	-0.058651922	0.16409623	0.195375613	-0.056944683	0.036875406	0.215950053	-0.062389533	0.139441908	0.011603136	0.001386658	0.076132861	-0.064246332	0.064790035	0.065359011	0.020912302	0.054088382	0.052454045	-0.20386444	-0.067018076	-0.270544801	-0.028463939	0.006040285	-0.343709604	0.004837809	-0.053122116	-0.453132281	0.030688597	-0.10385204	-0.144557934	-0.056245159	0.080871432	-0.102111301
MCZ_66654	0.165920855	0.078753398	0.058197052	0.26107123	-0.224324831	-0.073423122	0.18944554	-0.208528154	-0.04966316	-0.087877397	-0.019537065	0.101635606	0.073614882	-0.099067347	0.102572834	0.120286404	0.183375233	-0.054576373	0.14151875	0.233615361	-0.070144466	0.026351307	0.238759408	-0.044298133	0.162948163	0.000809111	-0.020047532	0.095372673	-0.069733724	0.047703205	0.092800538	0.021994184	0.038148147	0.059421559	-0.190431609	-0.073504375	-0.292462032	-0.018921033	0.005122419	-0.3599095	0.000457828	-0.047128854	-0.428963079	0.005802478	-0.091584971	-0.136446016	0.015451556	0.054867848	-0.108632474
UF_90968	0.158478269	0.104818815	0.047361171	0.271553632	-0.223446766	-0.06955221	0.18123945	-0.183729412	-0.042115056	-0.096576699	-0.023357821	0.093542907	0.054735971	-0.109209114	0.106317744	0.14476027	0.188200754	-0.069894862	0.159018565	0.219740269	-0.066797776	0.015472533	0.227377193	-0.058727435	0.158444061	0.022545061	-0.008386683	0.111631665	-0.08077532	0.033452843	0.097546568	0.006431712	0.044974151	0.036465853	-0.168136572	-0.088121894	-0.2779048	-0.019250235	0.008237824	-0.354970744	0.002931815	-0.036084026	-0.44399781	0.020912281	-0.102366907	-0.154354843	-0.02391106	0.066970623	-0.082769945
UF_46136	0.151349068	0.077402323	0.071066423	0.28787293	-0.233844612	-0.084160597	0.203329175	-0.15777619	-0.04272683	-0.111936732	0.001017735	0.050175791	0.130197005	-0.05141315	0.073412398	0.163748185	0.164296419	-0.040267915	0.179290656	0.1803776	-0.040419967	0.087161801	0.221548331	-0.039474554	0.129777623	0.02963593	0.017315108	0.069528945	-0.075669216	0.028692773	0.073931905	0.012762873	0.030014798	-0.003947152	-0.173098719	-0.054466849	-0.276804184	-0.025868447	0.005356882	-0.36966948	-0.024814316	-0.025790654	-0.463603927	-0.019311978	-0.056758429	-0.131254189	0.00016292	0.036079984	-0.1160933
UF_58550	0.158235061	0.075710399	0.066040223	0.288982155	-0.216797126	-0.081606775	0.204170032	-0.176165353	-0.039070543	-0.08892802	-0.010623136	0.025552953	0.142973553	-0.01004942	0.083666927	0.168087915	0.149962451	-0.032242785	0.185939684	0.168496133	-0.017100556	0.063892087	0.212552416	-0.029835383	0.147999392	0.019823184	0.010368179	0.074422351	-0.067024436	0.02186716	0.08040118	0.007505349	0.033370152	-0.035911321	-0.158530873	-0.035869198	-0.288606508	-0.013894803	-0.004740801	-0.374148894	-0.040388375	-0.023199333	-0.486206615	-0.019877157	-0.036010832	-0.132556647	0.002761943	0.026414129	-0.122803217
UF_56833	0.147886165	0.042267741	0.079960491	0.281546819	-0.202735744	-0.067448201	0.20753425	-0.152202092	-0.033411637	-0.095437715	-0.036245105	0.057457269	0.11930762	-0.035651632	0.094050678	0.167196387	0.169473886	-0.039402669	0.172843517	0.2034633	-0.05206764	0.07723331	0.212151527	-0.048159763	0.143583493	0.017211586	0.001237383	0.068800152	-0.076921848	0.031867745	0.075559832	0.010164198	0.022650066	0.008702513	-0.153507149	-0.052533888	-0.277079382	-0.021558676	0.009758526	-0.374662936	-0.012777175	-0.023235163	-0.495852783	0.013862105	-0.053572131	-0.135841153	-0.017013827	0.04424135	-0.08848157
KU_59533	0.119441605	0.042593452	0.103820738	0.290155092	-0.220367466	-0.100254441	0.222884749	-0.196442859	-0.05471977	-0.115072232	-0.047180637	0.072322181	0.10174651	-0.05401316	0.117036071	0.142799042	0.224516522	-0.079278644	0.147539437	0.242535389	-0.076726832	0.053897627	0.256895649	-0.074077796	0.153395658	0.013448467	0.003656314	0.067852502	-0.098916269	0.030325946	0.069138412	-0.005777943	0.037360114	-0.012743648	-0.193852731	-0.03661089	-0.262064537	-0.016740127	0.013140655	-0.319247851	0.005527444	-0.037280682	-0.413419601	0.028946233	-0.081756066	-0.159643714	-0.021883783	0.063548763	-0.077038346
KU_59531	0.142449655	0.08307322	0.092492894	0.282823973	-0.214010343	-0.071383627	0.235088879	-0.190382567	-0.046803906	-0.127226196	-0.0304525	0.042967666	0.120274057	-0.074196435	0.097035192	0.155285006	0.214639783	-0.057477515	0.165898363	0.235148491	-0.057623878	0.073520178	0.254833974	-0.055745011	0.130246701	-0.007216578	0.012608477	0.05615495	-0.106984196	0.019671723	0.069311784	-0.015709847	0.024585867	-0.027477486	-0.188209958	-0.0403832	-0.264389923	0.006440281	0.006142914	-0.333220209	-0.023012678	-0.015357563	-0.417935927	-0.011196432	-0.045849453	-0.175710148	-0.000801292	0.038282968	-0.07692311
FMNH_116751	0.156223608	0.05145249	0.07533638	0.312678019	-0.193207445	-0.077874558	0.245481145	-0.157209811	-0.055015144	-0.132201184	-0.017931386	0.072631847	0.129278563	-0.047191412	0.098566725	0.136225691	0.147853898	-0.056752449	0.159234602	0.173004945	-0.046978736	0.060486054	0.199496234	-0.072743401	0.164653959	0.023253825	0.014193576	0.058889206	-0.071576322	0.033003922	0.058204633	0.003945137	0.048217195	-0.000356604	-0.16398759	-0.069580184	-0.267435198	-0.030255012	0.017260613	-0.345150741	-0.004607716	-0.046061012	-0.481089159	0.030118749	-0.053117367	-0.167982926	-0.017286186	0.054526615	-0.085732815
UF_121991	0.158085272	0.057231196	0.095612616	0.25903267	-0.20882188	-0.093438148	0.188356155	-0.174900265	-0.047473581	-0.108311127	-0.020249992	0.083513891	0.131574994	-0.059196124	0.115037661	0.161091235	0.18358169	-0.052015154	0.160799542	0.216930462	-0.083891729	0.061958515	0.242684479	-0.072261338	0.145103812	0.002796639	0.032069341	0.07187672	-0.091012772	0.023399713	0.063400105	0.000417511	0.037345911	0.012362987	-0.164492016	-0.067646607	-0.271734161	-0.033084165	-0.001062774	-0.347367725	-0.031750916	-0.043009713	-0.447508464	0.008424744	-0.066895622	-0.161888429	-0.012995984	0.048575272	-0.078508787
UF_87976	0.159786298	0.087208876	0.053944851	0.279169527	-0.219927238	-0.085294879	0.20757649	-0.183612879	-0.045514221	-0.111514773	-0.050090569	0.055511713	0.122375375	-0.032534592	0.09989955	0.168760424	0.189289175	-0.041670502	0.173718861	0.20067101	-0.034792898	0.061186755	0.214766467	-0.049194155	0.160860793	0.021159567	0.005304399	0.070201999	-0.087561808	0.025819955	0.070798036	0.009482143	0.028012169	-0.013228149	-0.187424281	-0.053697599	-0.271790905	-0.009256457	0.015709155	-0.343802388	-0.008747111	-0.01822445	-0.436887878	-0.015602532	-0.074209305	-0.175173161	0.002317599	0.047693945	-0.122082106
KU_253064	0.16265223	0.091282444	0.064290656	0.264089701	-0.252427269	-0.07734837	0.214336959	-0.180013658	-0.057091762	-0.137001531	-0.003827008	0.077274115	0.146796506	-0.05010674	0.103540493	0.149009271	0.175408102	-0.041663164	0.16727054	0.195147251	-0.038304153	0.067959122	0.203065569	-0.057724132	0.140703392	0.046815905	-0.015483085	0.069325428	-0.068884299	0.03245068	0.064827291	0.030157976	0.044285758	0.031001767	-0.179322636	-0.084498086	-0.264110897	-0.030040843	0.008027211	-0.341542137	-0.007891452	-0.028533925	-0.438320232	0.014519904	-0.074404269	-0.161522604	-0.036476739	0.04950448	-0.129674277
UF_3278	0.175148639	0.063826901	0.052733969	0.235683776	-0.199925292	-0.072383323	0.185704946	-0.184763457	-0.019934219	-0.112629937	-0.01939981	0.040313925	0.144017006	-0.086032921	0.107211259	0.148778114	0.183890894	-0.046842666	0.16989664	0.208299904	-0.046184963	0.04642725	0.239801494	-0.046639054	0.186196886	0.010009996	0.000412114	0.082971471	-0.070329687	0.036718243	0.076541833	0.005337702	0.04656306	0.018169328	-0.160727935	-0.057473344	-0.28396511	-0.012126732	-0.002198835	-0.359861115	-0.023048462	-0.032457382	-0.466148212	-0.016977081	-0.043351393	-0.144783553	0.02529353	0.004522096	-0.108906009
UF_17468	0.182780393	0.045383506	0.062233159	0.250110702	-0.192083633	-0.076559686	0.201739589	-0.153284152	-0.032125991	-0.108485879	-0.0200239	0.036405807	0.153994407	-0.068325211	0.122827191	0.148138774	0.181478369	-0.049422486	0.163399605	0.195197472	-0.054286391	0.067798861	0.227057229	-0.054721533	0.173953142	0.002192732	0.004677485	0.091524075	-0.08378324	0.024144631	0.071876475	0.008057717	0.040241136	0.016386896	-0.162184915	-0.047393864	-0.271561178	-0.020372975	-0.008369001	-0.352222845	-0.023880171	-0.028422789	-0.462241557	0.003967439	-0.048535789	-0.180337289	0.001257498	0.032575583	-0.145500591
UF_17467	0.152621079	-0.00248564	0.085594281	0.25568827	-0.211729059	-0.075136848	0.20318332	-0.182623124	-0.038974313	-0.131498884	-0.012572058	0.036542081	0.114127556	-0.068989878	0.12740618	0.138194534	0.200423344	-0.057325023	0.15781025	0.223275776	-0.06079853	0.068106741	0.256332795	-0.074326438	0.181216076	0.013499198	0.002452724	0.097666134	-0.07807314	0.024524298	0.071751795	0.008802329	0.045406708	0.034498502	-0.162567993	-0.063246056	-0.267297918	-0.01455174	0.006640618	-0.356718048	-0.015808121	-0.02843171	-0.425956421	-0.001717121	-0.04359502	-0.163585981	-0.006710153	0.043877256	-0.127827056
MCZ_158400	0.167336479	0.113710036	0.044145074	0.277202543	-0.247518097	-0.104948141	0.194202259	-0.206060554	-0.055829916	-0.13524224	-0.008236345	0.094110508	0.114623	-0.082373709	0.093553236	0.157600598	0.194536659	-0.059696079	0.170077295	0.22235988	-0.057192364	0.050855736	0.257740048	-0.066153836	0.147889652	0.030772115	0.009152473	0.0592323	-0.086295782	0.043269198	0.058808037	0.006358175	0.053290005	0.015750325	-0.197514167	-0.072260235	-0.267124887	-0.020851129	0.012128699	-0.326428497	-0.00818895	-0.040049126	-0.366138347	-0.003690921	-0.091841081	-0.175579034	-0.014119161	0.059713628	-0.133235912
MCZ_158396	0.161107638	0.088119717	0.070944225	0.257764896	-0.254113059	-0.07857951	0.176082102	-0.191218108	-0.049224649	-0.124181468	0.01626668	0.070909644	0.102288221	-0.092458157	0.101508991	0.150295775	0.186140125	-0.058232465	0.180224815	0.241176809	-0.067924738	0.065345471	0.27779646	-0.058494908	0.155785312	-0.003451149	-0.003587777	0.05634915	-0.068430608	0.03914827	0.050960112	-0.001773192	0.055170046	0.037172825	-0.1724209	-0.09555832	-0.266120903	-0.031658476	0.013289481	-0.337615927	-0.025579133	-0.020792623	-0.404175773	-0.02782556	-0.07225665	-0.153447697	-0.005150668	0.043697012	-0.108832306
KU_270822	0.150842491	0.026294097	0.088589888	0.295788935	-0.224779061	-0.064864084	0.193247859	-0.189327955	-0.037111127	-0.111133119	-0.015180584	0.062723284	0.116674917	-0.065487246	0.091000133	0.161240584	0.227741902	-0.070702961	0.180013593	0.234799892	-0.06106903	0.079007971	0.268053041	-0.052013935	0.140142053	0.008128965	-0.006656139	0.048157627	-0.069559876	0.02714453	0.061172065	0.011771506	0.029636429	-0.032246414	-0.184464789	-0.068046735	-0.245091339	-0.031278293	0.021726636	-0.332745063	-0.01703939	-0.025607429	-0.413876636	-0.006634444	-0.064780201	-0.149840278	-0.011875225	0.048002708	-0.134138096
AMNH_115515	0.174077861	0.052606	0.053597345	0.276309328	-0.175183751	-0.071344308	0.210433288	-0.157072984	-0.03356677	-0.106436372	-0.007457026	0.066031344	0.14819335	-0.080758496	0.076241951	0.164518898	0.147415774	-0.04184224	0.193551786	0.182920092	-0.045495105	0.075667915	0.219868301	-0.063470746	0.146956058	0.023762293	0.00617573	0.052460906	-0.073666197	0.035554924	0.062579491	0.008503658	0.048538655	0.019998005	-0.152278158	-0.054784091	-0.272359573	-0.014824354	-0.004099265	-0.372261411	-0.019446264	-0.035920007	-0.480815376	-0.014386891	-0.047166154	-0.1523637	-0.007539514	0.031032614	-0.127617687
UF_85362	0.169160951	0.062553946	0.049313899	0.285164346	-0.176801555	-0.075229899	0.21723569	-0.159417138	-0.036618479	-0.127709916	0.005434995	0.061955486	0.151320368	-0.084743938	0.069551272	0.163426454	0.141079395	-0.036135257	0.186553866	0.174685289	-0.048745088	0.06983838	0.226998193	-0.070535033	0.145655432	0.022746296	0.004523264	0.053108553	-0.074365731	0.037991851	0.060905032	0.009890589	0.048288208	0.028588494	-0.16053504	-0.06162321	-0.274707426	-0.027257681	0.006727797	-0.364829355	-0.0165138	-0.032311088	-0.465348674	0.000231121	-0.063863476	-0.15679455	-0.002627351	0.04696719	-0.131264082
UF_85361	0.182063781	0.060527266	0.050811194	0.288920365	-0.180077035	-0.088545906	0.208952832	-0.154771833	-0.035117754	-0.127864335	0.012322991	0.058596956	0.15978646	-0.065276188	0.06434114	0.164641507	0.140907141	-0.037073667	0.192977918	0.170197496	-0.043513978	0.066959393	0.22781838	-0.068174138	0.144822916	0.024416976	0.00919472	0.052857384	-0.079127574	0.05758057	0.063366874	0.007976785	0.051716898	0.015069058	-0.163856315	-0.060345272	-0.272919619	-0.026539784	0.020777947	-0.360668777	-0.019562004	-0.032165357	-0.460801331	-0.001177184	-0.070152422	-0.16322598	-0.01323861	0.043997386	-0.130871987
MCZ_93407	0.178972831	0.041438573	0.073508856	0.240824676	-0.218658922	-0.093119955	0.194748032	-0.185357163	-0.04335829	-0.093408216	-0.031456269	0.081153069	0.153817065	-0.06971391	0.078353996	0.146669158	0.189693235	-0.048815172	0.144702319	0.219221874	-0.098936181	0.027097551	0.259688236	-0.060650465	0.149947329	0.060526007	0.015139601	0.070029778	-0.086520361	0.051573984	0.086448336	0.037682193	0.046666571	0.012976742	-0.209355345	-0.047308253	-0.237765874	-0.028361758	0.014390135	-0.304223225	-0.01195542	-0.0567556	-0.452670463	0.060248657	-0.111541558	-0.174911782	-0.04180547	0.062445448	-0.137893648
UF_121992	0.171698567	0.054219857	0.071003438	0.283605218	-0.231369147	-0.07781106	0.218468016	-0.169354144	-0.066474563	-0.121220484	0.03597155	0.078183041	0.130524408	-0.051640376	0.077234904	0.140516652	0.155721515	-0.046316575	0.165605105	0.161386211	-0.040227478	0.052021278	0.199252776	-0.03790132	0.138286816	0.032604315	-0.006466514	0.058658384	-0.056808229	0.045531419	0.067904767	0.025936412	0.038902942	0.030028893	-0.175299777	-0.067245095	-0.282059681	-0.020464288	0.002305002	-0.368844832	-0.015938906	-0.045956623	-0.479860942	-0.012217739	-0.07279957	-0.123375101	-0.006885218	0.047041074	-0.097804559
UF_121994	0.177209626	0.027732571	0.062369909	0.291870507	-0.241093892	-0.085027354	0.199307211	-0.157127245	-0.061767954	-0.134597023	0.026460299	0.060945364	0.127645694	-0.055931502	0.088262173	0.153970989	0.162027617	-0.057123594	0.182638253	0.175096297	-0.044847346	0.05308902	0.196571064	-0.04261723	0.162422859	0.03726027	0.020921175	0.049621678	-0.039309125	0.055595183	0.063567716	0.03544454	0.05128594	0.01714298	-0.16822261	-0.084952371	-0.277682666	-0.025918675	-0.001048663	-0.36121946	-0.023652596	-0.030562267	-0.45662053	-0.025241934	-0.056936153	-0.148954591	-0.008626012	0.044035456	-0.106015285
UF_14992	0.168764363	0.102897704	0.044542869	0.263423802	-0.257004545	-0.087326979	0.182208543	-0.187823878	-0.043875156	-0.116986427	-0.015300131	0.07121635	0.115405146	-0.076522244	0.086533898	0.15728097	0.184035003	-0.031661557	0.166819544	0.220808008	-0.03778394	0.047746043	0.220181634	-0.056556387	0.163134555	0.041204536	-0.014495998	0.066925422	-0.06685392	0.035787364	0.075944978	0.020885086	0.041868101	-0.005645973	-0.188091601	-0.066864771	-0.265775376	-0.022593173	0.012276215	-0.341526072	-0.021351751	-0.038270078	-0.433526004	-0.016058415	-0.089459157	-0.152427762	-0.011221472	0.061037973	-0.103521026
UF_14990	0.187543894	0.103780199	0.056272738	0.250751619	-0.248095399	-0.071146817	0.169766372	-0.163163752	-0.043123121	-0.118648669	-0.006275358	0.058189338	0.106947505	-0.068745315	0.085055238	0.180032783	0.174158836	-0.027514647	0.173981069	0.213326056	-0.039929755	0.068493828	0.2153424	-0.059484529	0.167208629	0.038931994	0.011287289	0.062723398	-0.069845429	0.03081886	0.07265752	0.021578406	0.030027805	0.006502774	-0.166008887	-0.074323119	-0.257427128	-0.043929253	-0.002699173	-0.346484373	-0.034873954	-0.031934961	-0.467581635	-0.010487737	-0.054949402	-0.15466625	-0.023245771	0.046082238	-0.113268004
UF_14962	0.166430717	0.099531968	0.057453354	0.247008542	-0.234189837	-0.077946844	0.171513939	-0.166488603	-0.040967531	-0.108973781	-0.042503939	0.091863694	0.116192747	-0.062481381	0.080621093	0.159142586	0.183481376	-0.059122188	0.157471717	0.211199691	-0.054744708	0.04784422	0.211790885	-0.055942829	0.167541277	0.045033899	-0.014899146	0.075598558	-0.071842765	0.03335958	0.077900254	0.015610885	0.044820877	0.040278595	-0.183358348	-0.068719207	-0.272012744	-0.030672222	0.002671881	-0.348194593	-0.005801214	-0.05592905	-0.460830747	0.027734167	-0.093384278	-0.153033539	-0.032449049	0.0687797	-0.102985455
MCZ_183271	0.160762049	0.028009894	0.071245191	0.247452732	-0.23677794	-0.07077269	0.170419414	-0.187460777	-0.046962165	-0.124687456	0.027077194	0.103198798	0.129739803	-0.031857215	0.071963813	0.178884968	0.191839031	-0.059027678	0.198333135	0.204779712	-0.037903677	0.093217938	0.23983931	-0.045469111	0.141312305	0.021714899	-0.016251516	0.042489746	-0.044906773	0.028474095	0.060233821	0.035752922	0.061255144	0.024740544	-0.165996939	-0.079381818	-0.271824714	-0.051647233	-0.012159766	-0.352962997	-0.047727741	-0.044405099	-0.454621224	-0.030464676	-0.044598823	-0.147781586	-0.023494299	0.021968358	-0.096237878
MCZ_183272	0.174782617	0.079071671	0.07654418	0.258959851	-0.211599184	-0.067424628	0.190188052	-0.164729327	-0.044049364	-0.120350667	0.017710993	0.052836496	0.145592575	-0.034862503	0.112743317	0.180763497	0.163839112	-0.046846092	0.196809081	0.185271565	-0.025890855	0.100598388	0.216186276	-0.041614256	0.142711028	0.004959919	-0.003852242	0.049696598	-0.068133288	0.016302288	0.057798994	0.017143077	0.023480458	0.026515534	-0.156771462	-0.078055536	-0.274704068	-0.033101615	0.003525663	-0.360068591	-0.034769941	-0.01450987	-0.467750581	-0.030312489	-0.03630431	-0.168532643	-0.018422067	0.021956872	-0.130199936
MCZ_147007	0.1777397	0.059427455	0.064946821	0.279391437	-0.184785317	-0.076797902	0.214768275	-0.13522058	-0.028635779	-0.122928123	0.011904995	0.031834225	0.14672425	-0.047644052	0.082682832	0.180432632	0.138141344	-0.023969722	0.190674195	0.141947593	-0.01395287	0.077977778	0.203555177	-0.057119594	0.173771443	0.034221679	-0.001613929	0.057646868	-0.072442896	0.031026384	0.059422903	0.027276509	0.03605043	-0.0077269	-0.15784734	-0.049695678	-0.272014549	-0.035599596	0.007585197	-0.36254804	-0.035836035	-0.013804278	-0.514559251	-0.007417099	-0.036122969	-0.16107999	-0.005676113	0.012603983	-0.118256403
MCZ_154126	0.169141496	0.068404992	0.048886232	0.269303159	-0.173591562	-0.071164336	0.209943653	-0.12758733	-0.033972893	-0.098717809	-0.027495991	0.073726298	0.158288943	-0.025001112	0.085852448	0.155679211	0.143380785	-0.052012889	0.170465834	0.134783497	-0.027551808	0.048211288	0.171236355	-0.04233786	0.175538356	0.050564017	-0.007654898	0.087727682	-0.081652039	0.026362911	0.073132784	0.026509454	0.028960186	0.01031409	-0.168214839	-0.048013761	-0.261467053	-0.031044843	0.002168899	-0.373710682	-0.009668139	-0.054733399	-0.551004883	0.051409752	-0.086794396	-0.138523866	-0.024055921	0.063121819	-0.107563964
MCZ_151647	0.179226928	0.050356824	0.081674853	0.273989417	-0.167611016	-0.073726537	0.213319161	-0.141394942	-0.031320271	-0.102318809	-0.023930169	0.055657464	0.14888451	-0.059301419	0.0768539	0.163128757	0.142469636	-0.040035244	0.169753874	0.161438481	-0.046327459	0.061867728	0.186655	-0.060610948	0.185809994	0.061164796	0.000533488	0.071473533	-0.086555899	0.029836482	0.068293465	0.025011256	0.027656683	-0.001617098	-0.165084263	-0.050573216	-0.270651705	-0.026195981	0.011232367	-0.355350875	-0.009855376	-0.033626219	-0.511334172	0.019696536	-0.072955666	-0.162346807	-0.009870689	0.050345608	-0.134241548
USNM_321812	0.184485013	0.090355766	0.047851514	0.271112279	-0.215376182	-0.067291092	0.188767362	-0.165289863	-0.03630428	-0.109046664	-0.011756596	0.063386601	0.122048123	-0.092491179	0.094917948	0.1493519	0.17417354	-0.047071425	0.16279677	0.201330454	-0.04921551	0.054235685	0.22074639	-0.051827025	0.149167466	0.015338918	-0.019454554	0.067731771	-0.070733595	0.035711774	0.079348241	0.008598077	0.036501133	0.025003867	-0.161703805	-0.067189944	-0.26670164	-0.019573042	0.002948663	-0.366598325	-0.009106851	-0.038541695	-0.459631819	-0.001970516	-0.080105291	-0.149261284	-0.014618804	0.053201243	-0.124503529
USNM_321813	0.174141993	0.077104035	0.05413497	0.264647565	-0.204422318	-0.078922768	0.209796068	-0.175205922	-0.041883841	-0.118312391	-0.020762909	0.09525591	0.129644967	-0.081334398	0.107065181	0.131234914	0.166091192	-0.060201318	0.153778901	0.197339827	-0.05732177	0.047161171	0.217766917	-0.051542966	0.151531264	0.019882709	-0.014551703	0.061799426	-0.073154589	0.041579791	0.074965734	0.013587299	0.036230864	0.039670447	-0.168691087	-0.065574925	-0.258165368	-0.014324228	-0.000328772	-0.356510203	0.002747443	-0.049183762	-0.476708225	0.017466076	-0.086284451	-0.143519491	-0.021744304	0.051203406	-0.10421379
AMNH_112994	0.193321207	0.038464858	0.072020947	0.308530807	-0.203981623	-0.088988781	0.215383245	-0.173725449	-0.054526895	-0.135311109	0.024674459	0.046554698	0.150095401	-0.040702398	0.069549645	0.14869425	0.127146505	-0.029140178	0.168066411	0.14213096	-0.011533454	0.072881189	0.203079631	-0.063307628	0.168145853	0.052669427	-0.000459733	0.034680054	-0.043611531	0.042845342	0.046469739	0.032497064	0.038015448	0.020150577	-0.186126425	-0.055300195	-0.243684725	-0.027929335	0.008146382	-0.345922475	-0.030824375	-0.026641852	-0.502870233	-0.001763951	-0.056845955	-0.157554877	-0.008728402	0.034604774	-0.127467141
KU_164163	0.165305799	0.055681119	0.065454281	0.268869563	-0.186724716	-0.08008759	0.221396154	-0.171017722	-0.037984368	-0.113746009	-0.002865652	0.040682586	0.147130599	-0.076324978	0.076957492	0.166475569	0.170698379	-0.049476244	0.164932863	0.167017204	-0.03107925	0.082409197	0.215662657	-0.046098598	0.164292433	0.057036747	0.001598264	0.056799853	-0.062369577	0.037637431	0.073733875	0.024245345	0.028257214	-0.005806649	-0.17612658	-0.026366683	-0.266428664	-0.031477917	0.006057266	-0.350527051	-0.028222192	-0.025839203	-0.490101945	0.012901217	-0.063741835	-0.153855817	-0.014876591	0.040595833	-0.122715014
KU_164164	0.191608445	0.02499019	0.074092327	0.283865548	-0.170531726	-0.074507111	0.232138205	-0.162949289	-0.02636239	-0.107871213	-0.028275054	0.034154425	0.153657993	-0.076050295	0.07726145	0.154947642	0.166174857	-0.056613359	0.154006498	0.167548343	-0.032491813	0.077334091	0.211257594	-0.054409514	0.157905065	0.069737274	0.005395218	0.062490241	-0.071684406	0.041723663	0.077594806	0.012927386	0.027663973	-0.01224423	-0.163915612	-0.02829107	-0.262171465	-0.014910349	0.018126159	-0.363089908	-0.013993189	-0.020088621	-0.483695909	0.018298179	-0.064804153	-0.170225712	-0.012195446	0.032613093	-0.138610367
KU_178960	0.201598123	0.040721753	0.06540208	0.28226872	-0.176673408	-0.08155238	0.233918558	-0.160611895	-0.044301255	-0.131516546	0.010899038	0.040001137	0.161857306	-0.066465335	0.075281309	0.167166938	0.160469471	-0.059761397	0.164337087	0.162335634	-0.032119012	0.087066079	0.225000526	-0.058697443	0.158863141	0.05273493	0.011044759	0.036643934	-0.070201705	0.052316763	0.055349447	0.015269806	0.049453114	-0.019461938	-0.159524619	-0.033340129	-0.264226639	-0.034565741	0.010524399	-0.355036016	-0.028060787	-0.02837338	-0.468045507	0.015283865	-0.055208635	-0.165185965	-0.022403553	0.027630961	-0.125827569
MCZ_75776	0.152782832	0.078515506	0.048383328	0.302245563	-0.228515672	-0.080284354	0.240723955	-0.187336039	-0.058074721	-0.139204117	2.51E-05	0.076235247	0.141016337	-0.060437778	0.078276634	0.155400687	0.19538755	-0.067666739	0.171056729	0.202263973	-0.050660545	0.063712351	0.220670304	-0.053375676	0.143212184	0.011754247	0.001969185	0.042379188	-0.071113858	0.04303717	0.052782937	0.005746869	0.05167437	-0.018646854	-0.179203096	-0.073233129	-0.258482951	-0.016538404	0.010100744	-0.337132968	-0.008251664	-0.038115358	-0.405614636	0.002861398	-0.075730243	-0.164143093	-0.021058151	0.053895633	-0.13162288
MCZ_75774	0.147150228	0.096472331	0.057797493	0.297882847	-0.233507296	-0.0947247	0.24143038	-0.20355226	-0.076349998	-0.146455248	0.01934917	0.070525525	0.139104755	-0.067457493	0.09308174	0.166212709	0.174692261	-0.046845413	0.18070375	0.199061592	-0.045709313	0.078692008	0.225665595	-0.058606253	0.146870416	0.019874179	0.016494619	0.031730228	-0.058446675	0.047756815	0.044915878	0.016518185	0.050280461	-0.019666993	-0.182080471	-0.06634208	-0.259764481	-0.020766852	0.008679192	-0.327741964	-0.018872989	-0.02628397	-0.402745037	-0.018300627	-0.057314951	-0.170531308	-0.020322872	0.036306409	-0.128740469
MCZ_75775	0.150058172	0.105778601	0.04953184	0.300444448	-0.21886276	-0.09773682	0.244110531	-0.204578296	-0.055999314	-0.13637021	0.000245023	0.064641788	0.123800286	-0.055397898	0.091455386	0.158954472	0.182836223	-0.056190146	0.170154527	0.19464173	-0.057688413	0.07552493	0.215264489	-0.04835062	0.14571249	0.011404605	0.010039971	0.037946238	-0.065419517	0.04444026	0.050242777	0.008118813	0.049705958	-0.011731489	-0.179794677	-0.071759205	-0.2585383	-0.023221938	0.015205406	-0.335906287	-0.01023475	-0.034502798	-0.415262834	0.004625583	-0.070002265	-0.168932037	-0.026810438	0.047532016	-0.1255595
KU_132478	0.171215051	0.050927232	0.073133876	0.244033828	-0.213882921	-0.062542045	0.202305028	-0.175662675	-0.027372213	-0.109640327	-0.018607886	0.024035047	0.126016161	-0.062751548	0.090370982	0.180851709	0.17481784	-0.030272959	0.156133669	0.18600327	-0.019065163	0.064201285	0.218637326	-0.03399095	0.17174204	0.06804371	-0.014508877	0.073566722	-0.068414093	0.027709137	0.08151137	0.037754971	0.013331351	0.031040229	-0.199109618	-0.035460024	-0.267127456	-0.017454312	0.006441329	-0.360632737	-0.018587558	-0.009123352	-0.492963007	0.002419288	-0.035663139	-0.148503517	-0.014114804	0.009919973	-0.118302972
KU_291222	0.206088061	0.022847129	0.075363746	0.245810958	-0.206372068	-0.06548618	0.203177889	-0.168629869	-0.030633327	-0.139947378	0.005106569	0.015070957	0.168913793	-0.058927832	0.090542849	0.173092107	0.174545804	-0.034217298	0.18552801	0.183769562	-0.01272305	0.086590164	0.244880604	-0.032804726	0.161842778	0.062220012	-0.002432716	0.047793481	-0.059278464	0.019647216	0.061446169	0.041213389	0.018067113	-0.026502646	-0.182251974	-0.011281497	-0.270434429	-0.03089999	-0.001325199	-0.351866509	-0.045143288	-0.006627992	-0.468398897	-0.016767766	-0.02331503	-0.16219826	-0.015225777	-0.003168733	-0.122256773
KU_132477	0.177977621	0.026640223	0.065597529	0.276984407	-0.210767888	-0.087185055	0.223998792	-0.174466781	-0.05006974	-0.153764237	0.018535632	0.059733732	0.146282629	-0.067245714	0.082080581	0.164651493	0.162709501	-0.053987757	0.181618115	0.177233451	-0.030733676	0.079178578	0.230780761	-0.059976886	0.153344932	0.060373817	0.002522717	0.040776956	-0.04792179	0.042971997	0.04913957	0.046951888	0.038326491	0.022309042	-0.188401648	-0.05431538	-0.274476226	-0.038931017	0.014920511	-0.351337742	-0.045559918	-0.015382796	-0.426808862	0.027829195	-0.06630648	-0.169183583	-0.030249007	0.040458699	-0.120852605
UF_33485	0.190757642	0.033106367	0.070267121	0.246122715	-0.197851628	-0.085973683	0.188790319	-0.164130242	-0.042051943	-0.118948065	-0.000351202	0.048104621	0.136554633	-0.061226015	0.088079787	0.16891496	0.161239819	-0.040099179	0.177025024	0.186718271	-0.038290242	0.059787398	0.205052007	-0.072720767	0.176101934	0.044293515	0.013682496	0.069786668	-0.078624368	0.037652019	0.078346689	0.034278946	0.050388731	0.023640148	-0.174954659	-0.071172144	-0.267294871	-0.01955709	0.000989274	-0.340487168	-0.033035876	-0.037524731	-0.481634227	-0.022336113	-0.059517637	-0.167454378	0.004513005	0.047063795	-0.137051114
UF_33470	0.187401475	0.036880699	0.07559888	0.244024544	-0.171699738	-0.095544746	0.19198908	-0.141903176	-0.039495876	-0.117514667	-0.015429748	0.02856684	0.138417486	-0.07087488	0.094287307	0.167486697	0.143418025	-0.040394347	0.186991548	0.170278524	-0.051400407	0.085050329	0.202046471	-0.074005629	0.169831947	0.057174559	0.022964891	0.070910585	-0.060200796	0.049892607	0.074591099	0.034673544	0.053674635	0.02815078	-0.162252755	-0.045754511	-0.274152674	-0.040758001	-0.002556875	-0.369279293	-0.033433464	-0.037289913	-0.503679682	0.009125926	-0.046037121	-0.152581914	-0.009564595	0.034420504	-0.12517598
UF_42508	0.157743487	0.078061566	0.063470576	0.281435225	-0.181061634	-0.075521228	0.215456688	-0.15696412	-0.040023394	-0.086230066	-0.037581662	0.065313478	0.139283071	-0.032623457	0.08762976	0.153298326	0.165964826	-0.052594052	0.167680922	0.166090811	-0.040286947	0.049056607	0.189102156	-0.050052862	0.149655116	0.02201658	0.00708118	0.075839268	-0.07189142	0.036702462	0.074909191	0.01206288	0.03819658	0.007405491	-0.165425555	-0.03380056	-0.255217097	-0.047462249	-0.003405234	-0.371302483	-0.012617169	-0.040098799	-0.532640159	0.066286437	-0.062634646	-0.137067759	-0.035339733	0.040965936	-0.084517636
UF_42507	0.184073312	0.049361927	0.071935997	0.304818047	-0.193177037	-0.059833425	0.205129208	-0.157069041	-0.028604144	-0.106606355	-0.04961438	0.035010133	0.132474366	-0.060094531	0.091209691	0.155333515	0.182727289	-0.046120292	0.165490856	0.195962862	-0.032280436	0.053804813	0.21811121	-0.062845482	0.16485657	-0.002548161	0.012520568	0.067587583	-0.077501006	0.024512878	0.067251652	0.003819149	0.030735445	-0.011823176	-0.164912997	-0.049490861	-0.268711745	-0.009426778	0.015279213	-0.340624385	-0.020396067	-0.012301876	-0.48311905	0.009350827	-0.040802511	-0.176104247	-0.000288935	0.025860839	-0.099878117
FMNH_114455	0.189580221	0.085274346	0.016182846	0.272242818	-0.24030214	-0.030170163	0.207482629	-0.18867068	-0.02299336	-0.121040818	0.022567111	0.003552377	0.175583702	0.008115835	0.007225587	0.161919518	0.146164516	0.018866581	0.181741482	0.159018636	0.020899834	0.058779569	0.179900581	0.021453032	0.175208344	0.027282889	0.006144608	0.091948991	-0.069236811	-0.006368807	0.080889465	0.029443619	0.006425437	-0.014958782	-0.193984416	-0.027244995	-0.290114783	-0.017991293	-0.00597309	-0.375944365	-0.041588262	-0.011649808	-0.501365417	-0.045230032	-0.01507399	-0.182465696	0.021093953	0.001853122	-0.115321493
FMNH_25886	0.164140284	0.038541715	0.064872324	0.253573814	-0.197446377	-0.09395942	0.206260141	-0.171497717	-0.047015559	-0.125541369	-0.015877359	0.075241444	0.148251397	-0.060108756	0.089395399	0.145642363	0.188775056	-0.055334035	0.166090932	0.199562143	-0.048042072	0.040580475	0.221072451	-0.065736205	0.161238387	0.019048414	0.001448357	0.079123247	-0.069422272	0.041696132	0.070605422	0.012133008	0.05144446	0.005671401	-0.199014994	-0.037257926	-0.269777811	-0.022189604	-0.003285301	-0.355478809	-0.023842589	-0.055883234	-0.456265789	0.016746543	-0.075941803	-0.151927322	-0.013730162	0.055507075	-0.084623775
FMNH_114450	0.166874364	0.061487071	0.055608808	0.280198085	-0.222500178	-0.068875825	0.211980234	-0.178253862	-0.038507211	-0.120092618	-0.030293015	0.049267711	0.15624415	-0.049090007	0.097376249	0.148147871	0.190794675	-0.054780983	0.162276479	0.191564815	-0.036864312	0.047904475	0.2149205	-0.065589607	0.164115293	0.037717681	0.011892881	0.072108769	-0.075527356	0.041682475	0.062202576	0.002840812	0.053038577	-0.006910877	-0.161207883	-0.076458075	-0.264639447	-0.027684125	0.020354352	-0.343493154	-0.020839383	-0.027984652	-0.454594004	0.028539149	-0.057853198	-0.169705409	-0.026225641	0.039520055	-0.102310818
FMNH_16713	0.171772457	0.049737521	0.062925913	0.287785121	-0.211776999	-0.068925781	0.197988562	-0.162220867	-0.024738685	-0.109473162	-0.040688847	0.067918229	0.113464813	-0.05178097	0.099876896	0.132421573	0.204737223	-0.060679294	0.141379962	0.212554532	-0.045935286	0.033052282	0.226833416	-0.057937613	0.202353396	-0.028070719	-0.022357199	0.076207213	-0.087964763	0.02872704	0.067223971	-0.00054818	0.037560665	-0.000238347	-0.169028164	-0.058071809	-0.267820308	-0.024051445	0.003125333	-0.335720953	-0.013106635	-0.044298037	-0.469786722	0.026495077	-0.069002117	-0.160326058	-0.008140928	0.051155852	-0.080071508
FMNH_16712	0.180413897	0.038177967	0.050255724	0.303960659	-0.195049058	-0.089979803	0.217227286	-0.168973276	-0.044686174	-0.144244897	0.023357783	0.039185126	0.124766702	-0.023707529	0.075483617	0.174463564	0.185763223	-0.034815938	0.189776904	0.183519503	-0.016534342	0.088597332	0.219076897	-0.063551997	0.156213977	-0.03111045	0.005534809	0.037636711	-0.059729178	0.039193626	0.048968176	0.010543615	0.049870767	-0.026820553	-0.174386739	-0.044937911	-0.261737803	-0.035191231	0.017979371	-0.343711546	-0.026984771	-0.02550457	-0.466068047	-0.037018168	-0.038720748	-0.161388255	0.002989591	0.014578	-0.104448792
UF_21653	0.190626525	0.076233388	0.099564943	0.251759098	-0.212303567	-0.079757594	0.186535503	-0.179167671	-0.04172649	-0.109081173	-0.02838403	0.045029944	0.170966962	0.000908309	0.105524598	0.161208595	0.185279492	-0.046486289	0.182478736	0.193494343	-0.026602608	0.054583586	0.220639424	-0.051748139	0.1484649	-0.000980858	-0.018691806	0.068017767	-0.073577565	0.031103478	0.067233975	-0.001387576	0.036827587	-0.022202506	-0.164447513	-0.049593991	-0.267501075	-0.018300257	-0.000320346	-0.360277434	-0.026961788	-0.027859757	-0.468281031	-0.011872266	-0.051197994	-0.157128335	-0.008038767	0.016385639	-0.099640745
UF_122005	0.165433207	0.012436357	0.10742581	0.254591325	-0.213104829	-0.084616236	0.172581401	-0.184450125	-0.046662736	-0.133341875	-0.004671611	0.049851231	0.145585617	-0.028517869	0.112238752	0.152903917	0.196788573	-0.056272434	0.182608246	0.194945192	-0.049597014	0.06610339	0.237561252	-0.05229938	0.182194417	0.000957015	-0.001076057	0.059391215	-0.060987588	0.038146923	0.064627592	0.037770109	0.031282639	0.005804421	-0.188037553	-0.073596232	-0.263206379	-0.01194238	-0.012322269	-0.341885401	-0.03619756	-0.032069056	-0.457488024	-0.030948901	-0.040013381	-0.154390255	-0.016942344	0.038385857	-0.093243912
UF_122009	0.182221735	0.006964797	0.093351141	0.263040856	-0.213902387	-0.083533579	0.187082873	-0.174000068	-0.044321299	-0.135280692	-0.011372223	0.046649254	0.150875272	-0.026787025	0.104908745	0.153145943	0.180297097	-0.057363749	0.183382384	0.188607843	-0.046800662	0.070860543	0.227740777	-0.054544567	0.164244173	0.02023147	0.004945688	0.061346867	-0.049126256	0.030476482	0.06665883	0.022730712	0.040305588	0.010329633	-0.165146967	-0.061820974	-0.277434764	-0.024855207	-0.011238549	-0.354058008	-0.024989852	-0.033247609	-0.454439231	-0.024324294	-0.038833305	-0.155549665	-0.01570444	0.035426335	-0.113044239
FMNH_167541	0.181464362	0.024864128	0.058004966	0.339041153	-0.186651628	-0.084478409	0.261424016	-0.154239526	-0.048816983	-0.133685319	-0.012840225	0.057632705	0.142075748	-0.054478814	0.083733386	0.150999656	0.141572105	-0.052332279	0.1703938	0.151357889	-0.044272566	0.06570615	0.206768929	-0.059241396	0.145394012	0.048365172	0.007104752	0.045553003	-0.070140566	0.035500491	0.053680897	0.033149642	0.033424992	-0.012485416	-0.160970101	-0.047055293	-0.274380117	-0.00243694	0.019668595	-0.352180734	-0.000195318	-0.030626709	-0.449332623	0.015905496	-0.069753352	-0.178375265	-0.011682994	0.054632509	-0.137453577
FMNH_167449	0.181349025	0.033084615	0.067099533	0.30866564	-0.197381524	-0.070370789	0.232176674	-0.160283747	-0.036465463	-0.140805509	0.018755086	0.056187597	0.134345474	-0.058417494	0.070883507	0.176116202	0.141355999	-0.037758808	0.184457311	0.152921477	-0.026669967	0.065899604	0.205025579	-0.056903747	0.164870216	0.0636929	-0.003626726	0.034562263	-0.070077232	0.025537831	0.065262418	0.03725533	0.020973044	-0.012371256	-0.153354263	-0.062411445	-0.27473561	-0.0461721	0.016343641	-0.358798277	-0.025740372	-0.031055451	-0.464239296	-0.002906349	-0.050519041	-0.161455008	-0.011479478	0.040130917	-0.134002702
UTA_30914	0.159535642	0.048821353	0.078388061	0.328103454	-0.199483561	-0.072126306	0.249221371	-0.166285188	-0.045484347	-0.116828039	-0.019693136	0.048150972	0.112809551	-0.045151266	0.09974613	0.155857053	0.14829523	-0.042089085	0.164890845	0.155960058	-0.024918489	0.053459787	0.209185151	-0.069243365	0.165453205	0.057248359	0.000108488	0.060885146	-0.079023969	0.019046636	0.072185977	0.029481291	0.019479716	-0.020796361	-0.161166764	-0.048832368	-0.264894664	-0.019542016	0.005584158	-0.344926343	-0.013930769	-0.021850796	-0.480608727	0.03510658	-0.041830041	-0.158583549	-0.008227967	0.039067409	-0.126655266
UF_19499	0.162444918	0.118328377	0.034625881	0.266205294	-0.232149712	-0.090504535	0.190022288	-0.192855571	-0.045842804	-0.11974617	-0.009791527	0.060414526	0.105472302	-0.080891208	0.08680594	0.157487628	0.20062382	-0.05523648	0.176156002	0.224973326	-0.042147099	0.07320175	0.22300715	-0.054057856	0.155095661	0.022738843	0.008102407	0.060587314	-0.079687559	0.041211739	0.071562608	0.009350711	0.051751025	0.007237159	-0.180840666	-0.052683259	-0.269042937	-0.024105695	0.001325748	-0.342452157	-0.014353656	-0.028798173	-0.423713039	-0.006556168	-0.069964762	-0.160384744	-0.022895079	0.036831903	-0.123112677
UF_12464_8	0.157539958	0.114529799	0.034736523	0.26488289	-0.219822555	-0.070759965	0.203041574	-0.187961994	-0.045165271	-0.118146649	-0.023297561	0.080659549	0.094618414	-0.062977755	0.075166356	0.156964031	0.184148765	-0.056100359	0.179721733	0.208850592	-0.041447141	0.075062855	0.235720926	-0.052055997	0.159745556	0.027925264	-0.012083142	0.063614655	-0.07685002	0.038391199	0.073585591	-0.000439794	0.045547922	0.013870229	-0.171874666	-0.062896921	-0.265104449	-0.025846449	-0.001135718	-0.35259237	-0.011754094	-0.038742188	-0.439220853	0.006903847	-0.074118964	-0.155339494	-0.027871027	0.05732007	-0.123348548
UF_12464_6	0.167158497	0.117040666	0.041893039	0.250964669	-0.241732171	-0.08462437	0.168880914	-0.182783073	-0.031721638	-0.099011993	-0.029672278	0.066614781	0.104286669	-0.070212873	0.103638188	0.154012422	0.216139103	-0.058976499	0.162157346	0.245390732	-0.051780907	0.064475892	0.233502512	-0.04640893	0.165864513	0.014348206	0.003301886	0.064717153	-0.085631709	0.034477471	0.073471084	-0.012266766	0.044568923	0.008699797	-0.179331145	-0.057077909	-0.260035376	-0.024093461	-0.00052679	-0.343383211	-0.015139816	-0.035894027	-0.441490209	0.004846441	-0.0754963	-0.143159354	-0.021661246	0.051159351	-0.111978529
UF_165276	0.168387514	0.061567118	0.076299357	0.298665253	-0.207209261	-0.086756719	0.196695612	-0.151471395	-0.02520612	-0.07334942	-0.018187557	0.061835479	0.131183716	-0.068165372	0.085175398	0.142829848	0.130884754	-0.037634268	0.136185292	0.169524297	-0.048699405	0.032106805	0.189718752	-0.049697933	0.170178158	0.047308397	0.004073767	0.085380602	-0.071585632	0.030308733	0.083637668	0.013632135	0.037138459	0.029051587	-0.166776735	-0.061167203	-0.27313475	-0.005867854	0.00333281	-0.377855696	-0.001986312	-0.03579657	-0.514138608	0.014132645	-0.079955314	-0.146455904	0.009937902	0.055146664	-0.10176011
KU_178952	0.171995112	0.052595193	0.069692283	0.26710969	-0.223567581	-0.072651213	0.205329668	-0.179498255	-0.050393497	-0.097683336	-0.030429223	0.043496531	0.133414187	-0.053844934	0.085766537	0.167572738	0.194526914	-0.037878778	0.167464847	0.197926584	-0.033881071	0.046696249	0.229456688	-0.048286886	0.164156252	0.038632319	0.016748751	0.062830372	-0.077868538	0.031590875	0.072414897	0.024126336	0.035998438	-0.03646372	-0.175657003	-0.024044523	-0.249503595	-0.025760896	0.013735294	-0.337332317	-0.034074272	-0.021107737	-0.484180376	0.001490142	-0.058517303	-0.182417332	-0.009763769	0.021116233	-0.064608829
KU_202937	0.187869424	0.034642024	0.063144127	0.292134733	-0.16847275	-0.081877483	0.228648838	-0.155636888	-0.036267895	-0.126725364	-0.001562648	0.060261857	0.158245242	-0.067337768	0.074059764	0.175713475	0.150774644	-0.046569923	0.179750309	0.162067282	-0.045969647	0.069509925	0.218741213	-0.057737888	0.139071526	0.010855785	0.012289877	0.021747908	-0.035776001	0.042087999	0.046953758	0.022261241	0.039120247	-0.001646171	-0.155222209	-0.035851427	-0.246509171	-0.04279798	0.001032858	-0.342073286	-0.03737884	-0.040166193	-0.526764287	0.029222494	-0.054530496	-0.156410886	-0.034992068	0.043233731	-0.076893262
KU_178941	0.178786933	0.023743724	0.060716745	0.293671212	-0.19272052	-0.084405291	0.22711257	-0.151993185	-0.046199745	-0.119618867	0.001582068	0.052080333	0.140822657	-0.06492346	0.061991522	0.165500307	0.158249274	-0.038734457	0.175023221	0.172973151	-0.038855718	0.065070203	0.225298905	-0.06529854	0.131285536	0.0168621	0.036131439	0.037644305	-0.055801251	0.045233284	0.051392232	0.031977006	0.04803448	-0.005212654	-0.174989613	-0.028033086	-0.246964779	-0.041580925	0.003259201	-0.346928391	-0.041753855	-0.029630259	-0.52225092	0.023131612	-0.050637112	-0.147623156	-0.020132359	0.024684493	-0.055835311
UF_18515	0.170858982	0.06362518	0.084802187	0.264918694	-0.215362498	-0.097232024	0.197071105	-0.192317996	-0.041576079	-0.122403708	0.005700803	0.040240885	0.129854812	-0.043949588	0.111734319	0.155608312	0.185618898	-0.058040679	0.187503997	0.183231779	-0.039368127	0.07537315	0.229924994	-0.045185444	0.166537279	0.019440294	0.010736099	0.047121259	-0.080882293	0.038186211	0.058870141	0.00909058	0.046130958	-0.005861169	-0.164317632	-0.069727631	-0.269635054	-0.026774169	-0.000137383	-0.344913173	-0.038823888	-0.018581147	-0.454633219	-0.039623815	-0.045424508	-0.157257497	0.008973187	0.024012348	-0.103033795
UF_18517	0.171723662	0.075629467	0.073556709	0.271124782	-0.238300563	-0.084867281	0.196222603	-0.182597104	-0.038434867	-0.135878075	-0.006397527	0.048514275	0.148770451	-0.02692274	0.116411636	0.144631879	0.192765313	-0.052251451	0.178066831	0.183516183	-0.037151493	0.065809772	0.222121058	-0.047890174	0.161190449	0.011714382	0.007849569	0.062448754	-0.076049592	0.019397025	0.066060406	0.011166703	0.041231116	0.001710512	-0.157753971	-0.077262558	-0.265837327	-0.02737278	0.00942016	-0.347651534	-0.024977937	-0.022524258	-0.447126505	-0.010396148	-0.05384686	-0.162537098	-0.018641115	0.037319813	-0.103386993
UF_39311	0.16560086	0.080182743	0.053384342	0.26342745	-0.223101167	-0.08734001	0.194282631	-0.18075365	-0.049122029	-0.138392772	0.015969732	0.0769278	0.127354958	-0.065194981	0.098945028	0.162987693	0.185292291	-0.049971256	0.186384928	0.188322853	-0.04542948	0.077736793	0.225882585	-0.04327509	0.161685914	0.00649669	-0.001766906	0.048805274	-0.064063131	0.043637164	0.064288483	0.009697331	0.058543705	0.008866334	-0.163328043	-0.07808667	-0.281341184	-0.034810525	0.004276445	-0.354190305	-0.034308203	-0.025299726	-0.439159938	-0.035240033	-0.064912583	-0.144249672	-3.99E-05	0.030677723	-0.10690752
LACM_42155	0.166291221	0.061548215	0.072797056	0.289459608	-0.187870869	-0.101705758	0.222546826	-0.168530409	-0.043402027	-0.13370167	-0.033522101	0.067622305	0.132547135	-0.056386453	0.081919209	0.159860155	0.186855221	-0.045179917	0.168549283	0.202201409	-0.031215	0.089885118	0.215870331	-0.101728698	0.152826165	0.02248095	0.009940401	0.055568763	-0.076531233	0.053072694	0.057374738	0.016505186	0.047131334	-0.025849039	-0.184690614	-0.043040791	-0.272991811	-0.040378277	0.024616436	-0.335784716	-0.015886678	-0.023129605	-0.440091053	0.028190968	-0.068460232	-0.170446574	-0.031199713	0.031429202	-0.101499261
LACM_42160	0.1589502	0.065529407	0.071051756	0.27483704	-0.205345775	-0.078517466	0.204229259	-0.181290961	-0.039192492	-0.121263104	0.006545867	0.044480567	0.133519076	-0.052806739	0.070329055	0.162474893	0.169924061	-0.04087609	0.179237267	0.20180844	-0.027137019	0.074025468	0.228248631	-0.058121057	0.165184886	0.001049658	0.011262899	0.057829308	-0.066734739	0.038846848	0.065323883	0.008987229	0.044417402	-0.031666927	-0.163066431	-0.045625531	-0.264177427	-0.039328072	0.000818402	-0.345541659	-0.056660546	-0.027608098	-0.482399506	-0.005153961	-0.040094346	-0.15582883	-0.01215308	0.022962522	-0.081021201
LACM_42157	0.149320532	0.072353849	0.103514261	0.270534184	-0.209189027	-0.069263945	0.202733435	-0.184884478	-0.046590775	-0.093549712	-0.067787709	0.04859526	0.123530713	-0.04212267	0.118844763	0.140704462	0.192814687	-0.043359675	0.138533307	0.242541509	-0.061336017	0.027133281	0.240751485	-0.065827987	0.19574746	-0.012162569	-0.020929213	0.090347044	-0.090156595	0.018690847	0.083854057	0.00179159	0.031672453	-0.025238696	-0.186063487	-0.034380838	-0.262247138	-0.013776689	0.026238718	-0.32718546	-0.007217462	-0.026306643	-0.452076951	0.044357921	-0.078538502	-0.174330892	-0.026262796	0.045106055	-0.091376802
MVZ_86690	0.203766952	0.064104336	0.05558297	0.248342842	-0.207375941	-0.085772038	0.173424947	-0.166951364	-0.028624125	-0.126336815	0.023856065	0.033637445	0.114985842	-0.045996843	0.096653302	0.174177314	0.15043294	-0.023187342	0.19150246	0.186446593	-0.037004611	0.100659851	0.233755283	-0.02985359	0.160841047	0.036070395	0.006814771	0.050923419	-0.056121104	0.028389131	0.076657136	0.027101101	0.023863846	0.0019474	-0.180398692	-0.055285745	-0.277695106	-0.043035997	0.001916237	-0.356090238	-0.054492556	-0.0260955	-0.478000246	-0.030185484	-0.038521325	-0.163327934	-0.015746931	0.028297732	-0.10664823
UF_172251	0.186810797	0.04734651	0.057111953	0.263617784	-0.197296362	-0.069591003	0.188258479	-0.148974526	-0.039502534	-0.108122722	-0.015686879	0.043390948	0.10124835	-0.04547009	0.091025396	0.166943837	0.157346059	-0.0450343	0.197592245	0.175721734	-0.030084952	0.078876913	0.22289322	-0.053720911	0.166624645	0.043461636	-0.00521341	0.06640122	-0.068795959	0.032327925	0.085076324	0.028844661	0.027638275	-0.000382297	-0.160493222	-0.056953326	-0.26496093	-0.028754635	0.000421333	-0.357416364	-0.033800754	-0.03261003	-0.499709992	-0.009457165	-0.057421997	-0.147304337	-0.006876085	0.054291494	-0.127455762
MVZ_86655	0.18188743	0.100522856	0.053351208	0.242001703	-0.21474737	-0.09877944	0.16545248	-0.160190027	-0.059021499	-0.129033576	0.019405497	0.044079323	0.14734391	-0.053082027	0.105710561	0.192806583	0.155784638	-0.0202667	0.201086029	0.181804508	-0.036828111	0.093661451	0.220937367	-0.061959448	0.151248076	0.005861654	0.015899095	0.045404819	-0.043450816	0.051470775	0.065688335	0.030946154	0.052660095	-0.003348713	-0.171300037	-0.067645293	-0.259471007	-0.026490365	-0.005403692	-0.355335227	-0.050345574	-0.031044162	-0.481082488	-0.046720056	-0.049981064	-0.14710326	-0.021750262	0.028382844	-0.11212799
MCZ_178766	0.161668082	0.061762728	0.088266931	0.261132808	-0.201679208	-0.083187411	0.201402471	-0.173426211	-0.043878746	-0.123836755	-0.00675052	0.042303151	0.133976806	-0.060975927	0.110909975	0.170875805	0.208508589	-0.063002033	0.190554259	0.214949077	-0.052961169	0.077419258	0.239489287	-0.06364257	0.148759565	-0.020580382	0.015750848	0.05788949	-0.079797426	0.036598444	0.067715393	-0.012115914	0.051817423	-0.031477539	-0.154783362	-0.066374291	-0.266483948	-0.023716372	0.002056592	-0.336367329	-0.026025046	-0.021431056	-0.448656487	-0.040167129	-0.048533712	-0.154849249	0.000791912	0.035931155	-0.107798461
USNM_589691	0.164075166	0.076895528	0.071362136	0.259269699	-0.231026138	-0.073145937	0.212757528	-0.222170306	-0.038036649	-0.102692381	-0.027718895	0.03662313	0.152804358	-0.030593115	0.111264403	0.122274724	0.187783107	-0.051475725	0.130755072	0.20949203	-0.050144376	0.035339549	0.206895224	-0.036269358	0.121502643	0.039984104	0.011922582	0.097095221	-0.076672173	0.022130162	0.079916787	0.013470055	0.030900078	0.047357717	-0.180880971	-0.057480606	-0.256239152	-0.026537931	0.013509013	-0.366520137	0.006965588	-0.034792336	-0.480231389	0.058451149	-0.069552886	-0.122496868	-0.021781985	0.036823055	-0.10104459
MCZ_39692	0.129585213	0.061004559	0.095661006	0.259029379	-0.208461294	-0.068717003	0.197989615	-0.16587966	-0.032233153	-0.103682715	-0.036860385	0.032305416	0.119239045	-0.032860679	0.128194896	0.15003033	0.152868824	-0.039212191	0.15358989	0.215173424	-0.039513759	0.051034991	0.216245409	-0.06196527	0.1423101	0.043344972	0.001710987	0.121661478	-0.089929613	-0.001505962	0.111569288	-0.002928897	0.022689277	0.026067221	-0.182285822	-0.047176975	-0.264286831	-0.017003848	-0.001607226	-0.373374552	0.008595262	-0.026964568	-0.501552857	0.023641872	-0.035722556	-0.14007687	-0.006752613	0.024812486	-0.107938467
USNM_589689	0.156559476	0.082410112	0.068607428	0.252641685	-0.248747274	-0.068405787	0.196701055	-0.177642855	-0.03663321	-0.084583437	-0.026962219	0.0586727	0.14407571	-0.014049169	0.115487986	0.132460664	0.162005045	-0.035885073	0.15126951	0.194542249	-0.04441809	0.059275998	0.203023968	-0.038858513	0.134932424	0.021999598	0.009561993	0.079947972	-0.050023536	0.013033105	0.077496412	0.012036195	0.025956617	0.062795665	-0.160613097	-0.075295266	-0.270428626	-0.035749009	-0.009283543	-0.392184253	0.000350979	-0.037217631	-0.504112231	0.032042844	-0.054703715	-0.111447046	-0.032757216	0.047432673	-0.096753825
UF_85084	0.142415664	0.088166813	0.034859755	0.314670201	-0.188313826	-0.080988797	0.232462094	-0.152457481	-0.049391501	-0.131841998	-0.028630819	0.104399935	0.06153424	-0.110261997	0.081021546	0.146441003	0.185434539	-0.053016788	0.175488592	0.220155385	-0.067544116	0.053243423	0.236334142	-0.089077362	0.157717097	-0.00858653	-0.005530453	0.055539613	-0.084073489	0.048903047	0.060218295	-0.002070108	0.045734679	0.020422333	-0.191770831	-0.055775528	-0.258856917	-0.013899237	0.017117485	-0.334652665	0.006168816	-0.034145708	-0.443041821	0.0458567	-0.094374904	-0.143199638	-0.028012856	0.071218177	-0.096774552
UF_85085	0.166112471	0.064023993	0.046488013	0.28210065	-0.1951138	-0.086947402	0.199879172	-0.165456947	-0.041966385	-0.143500762	0.013412541	0.053117314	0.126173799	-0.095144974	0.064011974	0.163589735	0.175613739	-0.039613095	0.201028198	0.201427991	-0.058248599	0.109165886	0.245346341	-0.071064988	0.136019261	-0.001723362	0.029298242	0.033407815	-0.053791271	0.054406223	0.054334385	0.010124762	0.06251557	0.005401843	-0.160411809	-0.060262031	-0.262439778	-0.033184594	0.009199314	-0.34911914	-0.039081748	-0.022551792	-0.456224797	-0.023293246	-0.052878752	-0.151038292	-0.01019117	0.03738087	-0.107760524
UF_85087	0.157896485	0.085155187	0.04925198	0.286109105	-0.211130322	-0.082490763	0.223862211	-0.182310032	-0.035732379	-0.115660494	-0.043404867	0.070440472	0.088149508	-0.091785846	0.101537475	0.135032617	0.196277564	-0.059110689	0.151472974	0.225462143	-0.053529273	0.03531539	0.256420129	-0.053492153	0.178850444	0.001482281	-0.017347113	0.074430703	-0.093170952	0.034259696	0.077668872	-0.006789778	0.027766156	-0.010934338	-0.186184414	-0.032651189	-0.272335769	-0.010644042	0.008060642	-0.341868442	-0.00243775	-0.031975031	-0.423326264	0.018012144	-0.089267399	-0.141407143	0.016039951	0.058225028	-0.111655735
UF_90987	0.149627439	0.098411685	0.046616493	0.293689432	-0.220568755	-0.097578046	0.236526341	-0.185682138	-0.070851984	-0.124046083	-0.005175603	0.084609362	0.128241657	-0.045538358	0.105845013	0.144861363	0.178692602	-0.056010721	0.163850565	0.181323778	-0.037071964	0.056905424	0.205284545	-0.047455803	0.152747645	-0.010171339	-0.00156174	0.063585357	-0.054336204	0.034897307	0.061131254	0.018336614	0.048847412	0.001673137	-0.181277387	-0.041140755	-0.251213163	-0.01694209	0.004555983	-0.345129244	-0.005033782	-0.038138259	-0.458614122	0.015196746	-0.084879159	-0.14716963	-0.019394936	0.04784598	-0.117642749
UF_90991	0.159504873	0.078145895	0.035532768	0.292573469	-0.217857926	-0.116625006	0.232521244	-0.17214169	-0.070979695	-0.135826705	-0.005526965	0.092547294	0.140200784	-0.034090499	0.095573179	0.14333609	0.173302782	-0.063366736	0.164715723	0.184740163	-0.046097216	0.054426086	0.203301841	-0.060834029	0.148229812	0.01432373	0.020695004	0.054063017	-0.068754437	0.0501407	0.067740717	0.006938706	0.055732764	-0.001383765	-0.188155473	-0.042391092	-0.25730786	-0.022269836	0.001886575	-0.33653086	-0.005441559	-0.053369618	-0.447473205	0.025347583	-0.100979807	-0.147915875	-0.023501176	0.061788041	-0.119083462
UF_90983	0.128924899	0.119076741	0.035925391	0.289472022	-0.231958724	-0.071498841	0.232455521	-0.186960135	-0.041874834	-0.083363659	-0.059124676	0.058612528	0.120779465	-0.035013684	0.103057864	0.128308731	0.188487879	-0.0542456	0.149140688	0.213299978	-0.046116484	0.046232929	0.217697349	-0.041519611	0.159547758	-0.000153235	-0.00402264	0.090950806	-0.089969163	0.023188924	0.083849231	-0.003238163	0.033268397	-0.007468933	-0.16675815	-0.048331938	-0.270506395	-0.014349984	0.012191392	-0.351674692	0.006430045	-0.040365958	-0.454884011	0.049552033	-0.084624075	-0.133651029	-0.010917683	0.059400464	-0.136626618
UF_166195	0.140701532	0.050923619	0.09651491	0.24974243	-0.196653246	-0.081582049	0.179899631	-0.163731389	-0.044366601	-0.11589914	-0.044657066	0.065599077	0.114188452	-0.014778665	0.113070706	0.188904386	0.215043066	-0.064635197	0.199296741	0.220579798	-0.054006754	0.082912867	0.234787148	-0.082097122	0.146937785	0.012859574	0.010448968	0.077140737	-0.093122644	0.016381756	0.08292032	-0.007067603	0.028522906	-0.006239931	-0.16597225	-0.067747811	-0.262344304	-0.036037039	0.018255386	-0.342636507	-0.020722622	-0.015599986	-0.447955177	0.001481043	-0.082063376	-0.166464011	-0.017815634	0.06136263	-0.119037651
UF_166280	0.127592726	0.059137833	0.093676182	0.270500583	-0.197056602	-0.085107732	0.215599667	-0.171152557	-0.047216244	-0.103171425	-0.058876798	0.061070549	0.129614958	-0.032043674	0.120041178	0.170597641	0.206743063	-0.0608688	0.178447941	0.226687943	-0.073081095	0.064622554	0.244465077	-0.074117034	0.143571936	-0.004525042	-0.001995765	0.075868728	-0.093734561	0.022622676	0.082954647	-0.016622381	0.037806433	-0.035361282	-0.17267738	-0.054875515	-0.260900088	0.004079104	0.014818277	-0.324303517	-0.015866354	-0.037059801	-0.442230671	0.003709963	-0.075117618	-0.169643657	-0.006593615	0.055969441	-0.119531439
ANSP_30570	0.15988787	0.043157221	0.079999192	0.295456573	-0.19949789	-0.078310359	0.206045305	-0.178492984	-0.035962102	-0.139406603	-0.023996754	0.08022488	0.126379901	-0.067514126	0.09598032	0.161223632	0.194655455	-0.070993832	0.174059052	0.210147858	-0.04903942	0.074239623	0.218761039	-0.068268144	0.148912985	0.022499884	0.000868178	0.060547671	-0.080946848	0.031088845	0.07095762	0.007577966	0.039192358	-0.015629553	-0.160190036	-0.070138797	-0.250437838	-0.018866856	0.004867965	-0.333891375	-0.018209854	-0.036965135	-0.452077416	-0.001342646	-0.056004833	-0.163153828	-0.017532083	0.035248726	-0.109083148
ANSP_30572	0.156483092	0.049024202	0.081734604	0.285955369	-0.220472527	-0.067656906	0.220885865	-0.170146185	-0.042512905	-0.108532902	-0.044838522	0.063287903	0.13580537	-0.068449187	0.107868802	0.144746244	0.219804933	-0.078247703	0.162087398	0.20167757	-0.051418985	0.05085053	0.235322928	-0.059518641	0.136431463	0.020759901	0.006913216	0.098670862	-0.093799084	0.012365734	0.093062761	-0.014476302	0.038023158	-0.040071668	-0.16284855	-0.055228577	-0.275996345	-0.006852906	0.010532406	-0.341695053	-0.005606621	-0.032499555	-0.415985007	-0.003257158	-0.067188562	-0.184977695	-0.001602678	0.03495201	-0.121085665
ANSP_30559	0.165527261	0.054057395	0.078532879	0.298729899	-0.212145005	-0.08432943	0.221933314	-0.184234858	-0.040737916	-0.122799764	-0.031701487	0.069926019	0.122900633	-0.068808033	0.107796516	0.145365789	0.208818347	-0.08029982	0.159544625	0.217822999	-0.069724445	0.053114914	0.232899378	-0.061614722	0.135477058	0.018343276	-0.000493338	0.069277471	-0.085052133	0.032854962	0.076958253	0.0064765	0.054651776	-0.036321811	-0.161836138	-0.064288726	-0.255666856	-0.019981613	0.007766553	-0.331404185	-0.00602033	-0.038330455	-0.423166458	0.022934573	-0.081139358	-0.170855902	-0.023472534	0.059844711	-0.10466717
UF_122045	0.179137923	0.083762105	0.033302571	0.27369484	-0.181418488	-0.076110037	0.210599597	-0.16494683	-0.031872497	-0.121916191	-0.056199427	0.074179531	0.153898854	-0.059823981	0.083448702	0.140908196	0.185740767	-0.064180682	0.157781538	0.181521257	-0.043144358	0.036770648	0.193789138	-0.041378358	0.197099495	0.022052898	-0.01124525	0.086741829	-0.081111051	0.036817791	0.092786919	-0.002053731	0.051497266	-0.024839124	-0.181026926	-0.049690711	-0.270921926	0.010441368	-0.003879181	-0.3474246	-0.000786879	-0.048146663	-0.454898033	0.008082787	-0.091015141	-0.18157353	0.005071979	0.056111894	-0.14192676
UF_90929	0.148414436	0.062010205	0.074295951	0.311558822	-0.218992933	-0.102847074	0.243167692	-0.185120496	-0.057770541	-0.144029867	0.008258589	0.070783438	0.132243415	-0.02591553	0.096604514	0.137633323	0.183856756	-0.06808519	0.16296241	0.201324034	-0.053185962	0.053063238	0.216314923	-0.060857744	0.150438799	-0.006831361	-0.001718452	0.046552454	-0.082736236	0.047035607	0.051343892	-0.00749509	0.058285377	0.009169982	-0.170108907	-0.053890394	-0.26200833	-0.018204942	0.007316096	-0.333589037	-0.013427381	-0.034830431	-0.431914051	0.029493738	-0.069716924	-0.166987061	-0.025577536	0.038694001	-0.104103688
UF_122044	0.189973968	0.073526711	0.04553459	0.274406656	-0.169940188	-0.067672384	0.206806437	-0.158927627	-0.040420491	-0.149845254	0.001118684	0.069840415	0.149025422	-0.100524091	0.044789291	0.172862059	0.173060439	-0.054733074	0.186542804	0.18658601	-0.049179827	0.073831315	0.213686755	-0.063263678	0.174131795	0.010191226	0.012112225	0.052275964	-0.078872229	0.052958556	0.066288968	0.009623202	0.060829166	-0.003915613	-0.149115767	-0.062152792	-0.287370122	-0.024524082	0.006468864	-0.342713078	-0.020926908	-0.037700486	-0.442609225	-0.018037252	-0.070439649	-0.18348315	-0.002139837	0.064249354	-0.135989609
UF_31214	0.137215186	0.060332069	0.110488287	0.288694703	-0.228295239	-0.081474485	0.233952222	-0.175882879	-0.049614251	-0.111964066	-0.058161106	0.071767711	0.124817879	-0.032249935	0.111900735	0.143703223	0.222499319	-0.071308859	0.151444439	0.222093957	-0.046337622	0.022015273	0.239011281	-0.08687899	0.1504215	0.011748196	-0.010059718	0.085112279	-0.101593015	0.04460535	0.069908412	-0.012785456	0.051608247	-0.033468488	-0.178061716	-0.042376154	-0.251690544	-0.011375265	-0.001499211	-0.329640169	0.004677606	-0.036050199	-0.444241795	0.05216194	-0.048149185	-0.147191896	-0.029412872	0.036425409	-0.080713728
UF_32432	0.135953557	0.071053628	0.084563562	0.274167366	-0.219562679	-0.094826133	0.204419262	-0.18245068	-0.045418326	-0.098442475	0.022271244	0.068762514	0.133674081	-0.048687008	0.105835198	0.160201515	0.215809776	-0.064547147	0.167859771	0.227775742	-0.037268587	0.066507811	0.250635422	-0.049784554	0.143952022	-0.010504325	-0.010128847	0.0555956	-0.091901986	0.046648669	0.073852777	-0.013669861	0.048142295	-0.060186863	-0.190162457	-0.032221972	-0.260477741	-0.029477483	-0.005852276	-0.322266345	-0.039482153	-0.034189125	-0.461418342	-0.007487281	-0.050074606	-0.141792109	-0.000642592	0.018848281	-0.068164612
MCZ_73929	0.147026941	0.054076693	0.066672773	0.298272888	-0.213650857	-0.070398137	0.241585203	-0.183449889	-0.04425878	-0.111367486	0.006744511	-0.002868648	0.135822908	-0.022984018	0.079288323	0.179008966	0.162998059	-0.037295811	0.199223563	0.176759915	-0.018368409	0.083968343	0.208084599	-0.036301144	0.13387445	0.019913773	0.034145204	0.034170653	-0.056125049	0.029989652	0.052742208	0.013424206	0.037915681	-0.024301903	-0.155863994	-0.044445424	-0.247772373	-0.028673205	0.002994485	-0.356993556	-0.034135444	0.00069943	-0.51811046	-0.012401014	-0.004933635	-0.132303245	-0.005423624	-0.009584838	-0.088231046
MCZ_73930	0.173806571	0.001980906	0.081546295	0.316108294	-0.219870962	-0.082846031	0.263933229	-0.18658525	-0.045952709	-0.114676653	-0.015898569	0.051350008	0.164727075	-0.050113013	0.075263035	0.136560465	0.166687366	-0.048310442	0.161966261	0.191494285	-0.061112727	0.055743678	0.224095729	-0.069732346	0.118777648	0.035529526	0.022934088	0.053280733	-0.052552532	0.035759577	0.05286858	0.025450861	0.038601923	-0.035761345	-0.127548951	-0.040813354	-0.242974355	-0.034371781	0.016906914	-0.333748749	-0.005162972	-0.036431998	-0.475257696	0.031442955	-0.071683433	-0.145089658	-0.01820218	0.051260733	-0.125019875
MCZ_73928	0.167783473	0.072681546	0.054120233	0.302739549	-0.213394389	-0.070455771	0.247656149	-0.179116431	-0.042407887	-0.12751433	0.001763414	0.015449945	0.129125006	-0.040184886	0.090888872	0.174945925	0.177228326	-0.040823233	0.199012518	0.178929619	-0.023652641	0.09267163	0.225257731	-0.040109564	0.122018782	0.017108844	0.025853484	0.035032374	-0.060232016	0.023230836	0.05812581	0.019625359	0.032782668	-0.031124391	-0.170302499	-0.048790818	-0.247309066	-0.04056964	0.008273687	-0.330543427	-0.027903292	-0.006683765	-0.478406878	0.000109122	-0.01687343	-0.150797191	-0.006179911	0.016522917	-0.140097558
AMNH_114305	0.179485968	0.048597475	0.044994199	0.260705002	-0.188304099	-0.070875958	0.206708745	-0.154497273	-0.027123228	-0.118347129	-0.031751718	0.055920381	0.162887796	-0.086282141	0.073464604	0.166915319	0.160610868	-0.043764382	0.169150063	0.173440311	-0.039278893	0.063892034	0.230092633	-0.064579867	0.162182328	0.055468594	-0.018098294	0.077729419	-0.074408699	0.032422957	0.05196838	0.035948907	0.036877914	0.037542058	-0.168316942	-0.038075541	-0.277453115	-0.026481833	0.018470041	-0.354604944	-0.01357325	-0.038161808	-0.466692327	0.034072639	-0.081051632	-0.170506794	-0.024872509	0.055128926	-0.134803241
UF_33487	0.18102759	0.059540532	0.04515643	0.235754452	-0.195751048	-0.064767647	0.201564629	-0.155928888	-0.039462634	-0.104731718	-0.034165525	0.066228076	0.180026247	-0.063862834	0.067340723	0.153302477	0.157447277	-0.041096355	0.163205594	0.171499778	-0.032971478	0.052453739	0.210270624	-0.055990105	0.172138763	0.055018002	-0.001405727	0.086561377	-0.06810556	0.033203695	0.075719376	0.024825965	0.038162499	0.02912713	-0.161043103	-0.032235988	-0.280902179	-0.036159519	0.003220668	-0.378408921	-0.022350269	-0.04729099	-0.487658363	0.037784139	-0.085009789	-0.153019863	-0.012848608	0.050862337	-0.120251451
KU_257780	0.186247237	0.051509784	0.044763463	0.268704349	-0.188567623	-0.067547619	0.218060993	-0.152612952	-0.034214259	-0.09757298	-0.027059557	0.052382827	0.150580302	-0.057209424	0.084519061	0.141536587	0.154079458	-0.052666608	0.149872728	0.16685477	-0.049109936	0.070929726	0.210501404	-0.053751023	0.138193763	0.027281649	0.034623706	0.073330743	-0.058365878	0.036178548	0.066131739	0.013712573	0.041794729	0.051218605	-0.139713089	-0.036861603	-0.263231784	-0.037295391	-0.018985801	-0.378075972	-0.011705249	-0.040970078	-0.536427277	0.061189956	-0.046435878	-0.129841867	-0.03625392	0.030960237	-0.097690045
MCZ_186700	0.158361669	0.054935496	0.062292711	0.27904784	-0.196364739	-0.064912373	0.226393175	-0.164413671	-0.032750541	-0.09508947	-0.023513474	0.063058538	0.132669496	-0.058598281	0.084981316	0.139451847	0.171627315	-0.056769261	0.144781043	0.178148615	-0.043519638	0.067683441	0.199520378	-0.055314495	0.129171363	0.021149902	-0.00056893	0.068357159	-0.05374286	0.032479865	0.071048039	0.014983514	0.039100524	0.04893705	-0.148731723	-0.045842673	-0.24787313	-0.034853271	-0.000904927	-0.395262536	0.006193762	-0.03905068	-0.528451689	0.057095395	-0.06306769	-0.121499453	-0.041601347	0.043189346	-0.076163513
MCZ_186707	0.154694861	0.028254986	0.066503855	0.293520838	-0.185056514	-0.070935963	0.239659505	-0.157193957	-0.038630374	-0.066371693	-0.045342666	0.089321645	0.14136359	-0.056560142	0.093468417	0.109958183	0.159517595	-0.070686187	0.121426609	0.178594957	-0.064861289	0.027552022	0.19134841	-0.052281636	0.133633003	0.016567942	-0.014918661	0.093786536	-0.073305673	0.04436301	0.074727853	0.009761475	0.040003694	0.05582427	-0.137698679	-0.030132733	-0.264393097	-0.027462779	-0.012550425	-0.396364884	0.023392416	-0.052555916	-0.534131102	0.091660401	-0.097462835	-0.121081884	-0.033710684	0.053810124	-0.074478886
MCZ_186696	0.177221861	0.010499958	0.05170348	0.293663667	-0.172936879	-0.07290049	0.236447771	-0.150893543	-0.038829457	-0.093587982	-0.029954959	0.066113327	0.1550757	-0.064328711	0.090779478	0.10668932	0.166798688	-0.088420126	0.127997359	0.16487297	-0.057829599	0.037460759	0.201962416	-0.055782744	0.126347709	0.018799602	0.022471227	0.069252449	-0.060691425	0.062658406	0.055022719	0.003763026	0.046039144	0.095210488	-0.155081619	-0.036986716	-0.273304884	-0.0322075	-0.011095227	-0.397746806	0.022292371	-0.04242384	-0.529383355	0.103378157	-0.07884112	-0.105828118	-0.043586186	0.040704393	-0.070104934
MCZ_186705	0.146876527	0.064592909	0.041195756	0.278085575	-0.178797389	-0.067025135	0.216333379	-0.159782188	-0.027527085	-0.099821616	-0.045881314	0.063512026	0.138093927	-0.064783303	0.082665396	0.138893534	0.166216989	-0.064604172	0.148106855	0.184961251	-0.045873265	0.059527556	0.206928163	-0.049856884	0.147255321	0.011721627	0.015029036	0.08508723	-0.077113264	0.039238424	0.062773024	-0.000836239	0.050489404	0.029918146	-0.143514388	-0.031552128	-0.239502893	-0.027536559	-0.011183085	-0.372720862	-0.011511508	-0.039739772	-0.5671516	0.06264096	-0.061557819	-0.099718611	-0.011630605	0.026115479	-0.065497878
MCZ_186701	0.178875933	0.061141279	0.040138958	0.291243589	-0.169410582	-0.066540198	0.226246573	-0.147612997	-0.023405609	-0.080596804	-0.042032804	0.070165132	0.153537904	-0.042528346	0.09637709	0.10982533	0.161022654	-0.071568428	0.125496569	0.174140252	-0.048156061	0.035684636	0.180573393	-0.043057485	0.158760689	-0.009229849	-0.006230739	0.092976303	-0.06923863	0.028865295	0.084924403	-0.00294678	0.037060972	0.042450036	-0.152932725	-0.04556695	-0.261097967	-0.025097996	0.008714902	-0.385113794	0.009623125	-0.050254133	-0.531435082	0.094752408	-0.104555912	-0.143106506	-0.024930813	0.060168854	-0.101803154
MCZ_42489	0.174439518	0.08020868	0.086936147	0.208320816	-0.244471476	-0.070717982	0.157827471	-0.180555736	-0.047308656	-0.123761049	0.025093063	0.013457318	0.13930803	-0.055061741	0.096716665	0.186815262	0.197119606	-0.041040306	0.208685502	0.216826322	-0.037822526	0.129602634	0.25192808	-0.032903329	0.134905803	0.020968801	0.03005684	0.044499625	-0.06374557	0.022228147	0.056629731	0.022067547	0.036448832	0.018293085	-0.175308569	-0.067044083	-0.27485828	-0.057755493	0.002030629	-0.35757478	-0.069365793	-0.006138372	-0.455099511	-0.059785644	-0.014195108	-0.146295376	0.008804718	-0.001308933	-0.098845819
TCWC_59264	0.166976038	0.072796983	0.08097051	0.276419733	-0.204041321	-0.072247028	0.183310806	-0.148826652	-0.01393023	-0.081519908	-0.069785515	0.039460208	0.087187518	-0.070320974	0.101756912	0.148087351	0.17118114	-0.048378245	0.158596391	0.192255248	-0.03283672	0.050628425	0.216696285	-0.066569998	0.191243594	0.065894657	-0.013823643	0.108665743	-0.082508974	0.011565246	0.094272971	0.012995516	0.025915409	0.015596925	-0.174214761	-0.030074035	-0.270716412	-0.023816547	0.003259561	-0.358853801	-0.018315581	-0.028709153	-0.492280483	0.052401479	-0.043516338	-0.165501477	-0.014210085	0.028209643	-0.125350692
UF_149552	0.176866541	0.015833184	0.080129543	0.248716596	-0.192201686	-0.097448651	0.189498428	-0.180032213	-0.054415629	-0.123813688	-0.024491107	0.082756463	0.139124113	-0.07648859	0.081943607	0.158234791	0.198114963	-0.068770222	0.169648845	0.226635301	-0.073485945	0.0803756	0.266538995	-0.092667747	0.148980456	0.014708988	0.027977868	0.055526002	-0.07069393	0.060110168	0.064024123	0.009653818	0.067278143	-0.000123426	-0.158601119	-0.043154843	-0.260025375	-0.037751655	0.003580251	-0.335390238	-0.036284657	-0.046630886	-0.436664053	0.009174199	-0.081354404	-0.164016594	-0.023612616	0.043245653	-0.10101032
UF_149560	0.149490781	-0.027511233	0.086914994	0.29987688	-0.194722658	-0.085136869	0.241522703	-0.175389875	-0.041408476	-0.128356621	-0.006805066	0.080856299	0.152757809	-0.090605707	0.094103529	0.163155718	0.219529846	-0.08261499	0.170005165	0.238982295	-0.078749452	0.05423247	0.261584004	-0.084943436	0.122116511	0.009131968	0.030515259	0.056345888	-0.077891288	0.046790947	0.053602591	-0.000684028	0.037136621	-0.038761795	-0.166465405	-0.049709303	-0.248032994	-0.021457902	0.019426071	-0.313878768	-0.01513071	-0.038606438	-0.413570302	0.015989844	-0.069698598	-0.167446456	-0.021834267	0.040691282	-0.130610515
UF_149557	0.173941254	0.035150926	0.099164383	0.269418449	-0.205299066	-0.104217832	0.209489125	-0.176959227	-0.064176389	-0.159610188	0.004765287	0.058982244	0.142932191	-0.075389504	0.095880413	0.186850617	0.213257966	-0.065555866	0.200346758	0.23346597	-0.053442856	0.104478829	0.261162171	-0.081074758	0.131925859	0.012816303	0.021444011	0.02666148	-0.076191254	0.045637947	0.047501935	0.013038213	0.049462235	-0.030490286	-0.188437949	-0.033657346	-0.255411034	-0.03818971	0.016648307	-0.315378253	-0.037813057	-0.014416718	-0.386454357	-0.020909701	-0.058095151	-0.183300066	-0.016892736	0.032441778	-0.130379207
MCZ_155867	0.119241357	0.041360348	0.08322498	0.311244564	-0.211738625	-0.081552095	0.242294225	-0.187377576	-0.041916963	-0.123668367	-0.064938462	0.077465535	0.109351373	-0.031758649	0.105312234	0.141126985	0.179411892	-0.075913217	0.160804558	0.20820802	-0.078540576	0.037709451	0.223695678	-0.072195143	0.125695077	0.004928757	0.011899693	0.066210372	-0.079816879	0.030722737	0.0663181	-0.01118927	0.038224218	0.089390905	-0.163208531	-0.084930922	-0.257313803	-0.015436031	0.00830059	-0.323358402	0.015209036	-0.028775898	-0.455012838	0.08015612	-0.066458577	-0.169352142	-0.029116101	0.061566285	-0.136098869
MCZ_74029	0.166862238	0.065356739	0.085768247	0.26226049	-0.207093518	-0.095370728	0.203346824	-0.180904651	-0.054782823	-0.118035924	-0.001220449	0.054849718	0.148301595	-0.041595528	0.111399464	0.159208956	0.194393205	-0.058024645	0.177351524	0.20681512	-0.055507938	0.053499964	0.233342421	-0.050286725	0.164564295	-0.012379882	0.015238526	0.052186777	-0.088035793	0.033988497	0.063906446	-0.007396845	0.046543078	-0.009715663	-0.170774658	-0.045621208	-0.28090811	-0.015176147	0.003502281	-0.358607406	-0.027686556	-0.028775835	-0.424617992	-0.022595992	-0.062549059	-0.159794507	0.000716144	0.038378395	-0.101760475
MCZ_74030	0.143783934	0.034030981	0.093156284	0.276128513	-0.20843361	-0.091328907	0.186072579	-0.173782823	-0.055044393	-0.130503823	-0.002118089	0.068624287	0.127696371	-0.035537469	0.118162481	0.164901627	0.201235355	-0.081270467	0.187607422	0.191439323	-0.0620993	0.085279094	0.224127472	-0.051152151	0.15226914	0.007275812	0.019645884	0.053101162	-0.07329711	0.032732175	0.064217581	0.001174714	0.047004579	0.018041722	-0.162421483	-0.081320785	-0.27899512	-0.025922458	-0.000293817	-0.355954862	-0.018685591	-0.024403188	-0.438145004	-0.030853423	-0.058631828	-0.158724486	-0.015740167	0.046994329	-0.098953365
MCZ_74028	0.149156711	0.058657602	0.080001936	0.271339552	-0.234845913	-0.084185332	0.225157453	-0.176983888	-0.055296213	-0.12826116	-0.013360573	0.061655277	0.119748014	-0.045698312	0.113419198	0.150258139	0.206950186	-0.070272413	0.175969851	0.198988946	-0.052111896	0.069312303	0.224658194	-0.053511871	0.161434768	0.014867333	0.007206452	0.054827323	-0.079939834	0.031500184	0.061980926	0.002483032	0.040762043	-0.004462814	-0.158111519	-0.071608545	-0.271107102	-0.01698248	0.005117832	-0.342293893	-0.014588001	-0.026025024	-0.433378057	-0.017304971	-0.06591154	-0.15772914	-0.010528468	0.05458161	-0.102781574
ANSP_24507	0.128319452	0.062144723	0.073205857	0.276706076	-0.183870102	-0.071804147	0.216804887	-0.149759023	-0.024092359	-0.092384355	-0.046566317	0.046150673	0.125559989	-0.059734344	0.105595817	0.148049341	0.172805824	-0.047503073	0.159805615	0.185092346	-0.035730544	0.060935334	0.202947122	-0.068690552	0.155776283	0.015775338	0.011019697	0.102540051	-0.08284967	0.031588181	0.078150599	0.003376425	0.027568284	0.036246846	-0.148498441	-0.034684814	-0.266413134	-0.036374291	0.011765192	-0.363286393	-0.017445225	-0.015280425	-0.532650916	0.071406615	-0.04892012	-0.159199856	-0.032680277	0.029642941	-0.080173616
ANSP_24514	0.139868421	0.053658448	0.075696932	0.279414546	-0.201581159	-0.059882282	0.218360873	-0.148620356	-0.036831914	-0.080340029	-0.046448862	0.040716455	0.116762213	-0.047689452	0.096717265	0.155121865	0.167384988	-0.04405554	0.168819968	0.181585724	-0.035299871	0.061512022	0.189046081	-0.037601411	0.158400368	0.016543681	0.007349034	0.102480124	-0.06935416	0.015564897	0.083373762	0.006290894	0.032842759	-0.015737051	-0.147399863	-0.032974927	-0.274636971	-0.024299906	0.001392186	-0.382167577	-0.014796074	-0.030683664	-0.526725803	0.005335107	-0.035697067	-0.145900206	-0.009389486	0.021743864	-0.083110102
ANSP_24515	0.148129366	0.074509175	0.070958874	0.272256489	-0.222033032	-0.077240076	0.212987907	-0.179852186	-0.040109596	-0.103075645	-0.015837206	0.030982113	0.113057163	-0.052087709	0.091687063	0.166793321	0.183255417	-0.039461125	0.169979061	0.174149099	-0.029409284	0.077902792	0.202926287	-0.031713455	0.156999234	0.029360824	0.026209886	0.08136595	-0.063231217	0.033195489	0.075946884	0.019929839	0.04548081	-0.00623542	-0.176712769	-0.049214379	-0.257288694	-0.016160365	-0.001594166	-0.353207306	-0.030548931	-0.021620102	-0.509139713	-0.019666345	-0.012142549	-0.151144665	-0.009922241	0.00487416	-0.091440155
USNM_578819	0.154410872	0.075770381	0.07255473	0.285574879	-0.21782651	-0.098091212	0.209111547	-0.188814884	-0.049341615	-0.110585206	-0.016841603	0.094518836	0.137380207	-0.074661519	0.093289967	0.140273558	0.185347716	-0.07084374	0.155348858	0.199156583	-0.050905755	0.054927362	0.231668915	-0.063983283	0.142493192	0.017938309	0.003841672	0.074201168	-0.074152023	0.040499353	0.065498239	0.014994529	0.057110247	-0.003110777	-0.176782107	-0.055972241	-0.254413299	-0.005038272	0.000742274	-0.330227033	-0.014816564	-0.038717699	-0.451793073	0.01379954	-0.087589028	-0.168038311	-0.019202585	0.038184583	-0.096687993
UF_91225	0.139186575	0.0690074	0.060975071	0.297536498	-0.224513891	-0.079374646	0.191036709	-0.163007205	-0.034260478	-0.11573392	-0.031226791	0.070650487	0.095364983	-0.06481901	0.1098515	0.163605893	0.189773614	-0.060982756	0.174951848	0.211149289	-0.05810858	0.072349716	0.242089561	-0.060273792	0.142939368	0.014325752	-0.004590239	0.072083647	-0.069092559	0.016578766	0.07296637	-0.000996327	0.03344843	0.02227799	-0.161222622	-0.063252258	-0.276102444	-0.010057245	0.012670144	-0.35741255	-0.009984114	-0.03288876	-0.435683825	0.007653547	-0.065198195	-0.148806576	-0.026008738	0.055820033	-0.11958064
UF_47698	0.169274044	0.06271606	0.067549627	0.267531928	-0.215233322	-0.079213726	0.176535164	-0.165849484	-0.023094575	-0.100147554	-0.032571504	0.068056793	0.120265195	-0.065927046	0.092759896	0.152389581	0.187336658	-0.048227186	0.16823142	0.228979944	-0.054108042	0.073022925	0.2468239	-0.069380257	0.159475185	0.026162878	0.000447498	0.068407355	-0.079843076	0.031393055	0.078247072	0.008892722	0.031086865	-0.006391033	-0.160206851	-0.051205621	-0.272137307	-0.031133679	0.000767417	-0.349985102	-0.017326017	-0.042928686	-0.456313833	0.020214479	-0.069456145	-0.1349164	-0.031712639	0.061283661	-0.116282438
UF_39764	0.165271355	0.011886371	0.086381118	0.264742323	-0.207887328	-0.059091033	0.181253292	-0.163803336	-0.008394877	-0.112663002	-0.003418539	0.011934759	0.10243249	-0.063476902	0.062307079	0.170815871	0.188474557	-0.025277084	0.199623377	0.226381591	-0.02300405	0.108751218	0.242193446	-0.047980297	0.143480504	0.035159049	0.010056756	0.068866377	-0.064071554	0.005028726	0.085662896	0.01093036	0.016985625	-0.00501333	-0.185082523	-0.027835267	-0.276539176	-0.025200553	0.012078727	-0.359071146	-0.048205249	-0.000367786	-0.483985232	-0.033199786	-0.009753793	-0.142717089	-0.001330204	0.00024962	-0.116888674
MCZ_34821	0.15210445	0.066587579	0.076507901	0.275788505	-0.227496411	-0.070063095	0.203680355	-0.181355477	-0.036761382	-0.118990294	-0.036094133	0.052871925	0.10321644	-0.059726409	0.109214478	0.152579601	0.188546713	-0.052961066	0.170066595	0.215148812	-0.044124395	0.062069662	0.238896422	-0.065171678	0.153928577	0.006869467	0.007562753	0.064042321	-0.073252649	0.03041099	0.082689149	0.003622725	0.029800557	0.025792673	-0.151210577	-0.065754675	-0.261880947	-0.00445949	-0.011999351	-0.35156186	-0.006958498	-0.019089301	-0.463098238	-0.010126723	-0.029856984	-0.149854932	-0.002872831	0.022133319	-0.107954124
UF_124597	0.157652098	0.022003555	0.089524811	0.269452919	-0.174460356	-0.045876545	0.20847552	-0.17015354	-0.019113084	-0.152604653	-0.027015825	0.024061364	0.163506654	-0.104475634	0.056572652	0.180163091	0.206917777	-0.046580461	0.188612842	0.228689887	-0.060630511	0.078105307	0.232742389	-0.076568711	0.161222714	0.053981704	0.01739667	0.074114978	-0.09035818	0.015901303	0.081736782	0.001239332	0.036811458	-0.047599918	-0.186662422	-0.064758444	-0.211121356	-0.001586834	0.031432239	-0.34474794	-0.00825711	-0.008323265	-0.430532646	-0.026876502	-0.049992655	-0.200791135	-0.0028121	0.03573114	-0.168909338
UF_13492	0.177716746	0.091435716	0.071856932	0.226053571	-0.173203692	-0.080408451	0.174902775	-0.153544096	-0.047176293	-0.170700295	0.000809824	0.024916007	0.157038355	-0.051813284	0.063055605	0.218330959	0.187626906	-0.049011419	0.224860274	0.187100376	-0.041156873	0.117805925	0.230947251	-0.059870723	0.19509367	0.037983291	0.028382378	0.048315394	-0.076462448	0.024895859	0.080243529	0.004691032	0.050120332	-0.060663832	-0.19917033	-0.065850504	-0.242009554	-0.00858586	0.023985785	-0.337985358	-0.040675833	-0.017508968	-0.42523789	-0.074877339	-0.060610003	-0.199289109	-0.010985345	0.030963639	-0.175683764
UF_83590	0.163924253	0.075115809	0.077579736	0.244974204	-0.191463405	-0.069912328	0.190178579	-0.182006688	-0.043882454	-0.154990171	-0.026887402	0.039109805	0.163604423	-0.080763782	0.063616737	0.180045691	0.196300169	-0.051099921	0.192991935	0.21749534	-0.053087345	0.085025542	0.250798727	-0.067200007	0.187212078	0.041509191	0.020137902	0.063606433	-0.073024972	0.042568118	0.084259053	-0.00670433	0.052745731	-0.048838572	-0.194335563	-0.05838891	-0.243546009	-0.009920213	0.024613071	-0.328734337	-0.027277151	-0.023363459	-0.40579936	-0.030926875	-0.053111969	-0.200211624	-0.01091865	0.016185931	-0.167641753
UF_103469	0.126547236	0.088317111	0.078181781	0.27991217	-0.228747813	-0.080046508	0.196104114	-0.181250257	-0.02227843	-0.105517872	-0.041164591	0.059474325	0.115281523	-0.064185541	0.111603486	0.156012606	0.208975286	-0.059609989	0.156371984	0.205521162	-0.042548653	0.046552598	0.21871922	-0.063246426	0.167808273	0.022747145	-0.005215649	0.100696828	-0.088127669	0.025595237	0.080122164	-0.002877899	0.01762372	0.008342321	-0.168636584	-0.074307526	-0.261527663	-0.020271697	0.019839982	-0.338248043	-0.009457823	-0.028633381	-0.455294806	0.024049661	-0.066364357	-0.165404416	-0.013670502	0.051366773	-0.11014766
MCZ_188775	0.156489811	0.019400588	0.073067038	0.254126881	-0.203812986	-0.076876093	0.201865545	-0.181377364	-0.041963491	-0.106742783	-0.043956502	0.074234166	0.113008584	-0.100300524	0.103058545	0.14141942	0.170918757	-0.036663991	0.162504225	0.240406763	-0.101653613	0.046949777	0.280772721	-0.083729201	0.16617041	0.034226528	0.011597685	0.076719272	-0.07468705	0.050248515	0.07133695	0.000878313	0.048628933	0.036360225	-0.163912855	-0.051224111	-0.271493725	-0.024993576	-0.004595685	-0.339228198	-0.009127416	-0.038684628	-0.436232113	0.022822711	-0.05934914	-0.161783228	-0.019660055	0.034437344	-0.114883368
LACM_42118	0.195362961	0.032402889	0.053113305	0.268807374	-0.192938534	-0.098866962	0.208072241	-0.161229389	-0.051533326	-0.107841948	-0.033530703	0.076074836	0.139101279	-0.07392873	0.106614899	0.152049315	0.1748863	-0.050217516	0.152781719	0.193546851	-0.058089368	0.039165674	0.217112306	-0.069093187	0.166689144	0.048943705	-0.016816922	0.072946873	-0.075466997	0.049158254	0.072816833	0.033670873	0.044528137	0.002164717	-0.197908186	-0.038782755	-0.26319035	-0.019046271	0.02011074	-0.322601768	-0.009110383	-0.045435877	-0.452733652	0.032642312	-0.116765139	-0.176140941	-0.020765246	0.068167747	-0.142579533
LACM_42123	0.192671905	0.03682247	0.063858746	0.251434126	-0.191603567	-0.093031622	0.208815195	-0.145261195	-0.054692461	-0.114945793	-0.044674114	0.088687478	0.130353628	-0.043187655	0.106370195	0.154340131	0.153900788	-0.070185864	0.166017373	0.174006509	-0.068922902	0.0241023	0.240211153	-0.062550588	0.174790635	0.038333678	-0.008932657	0.076952041	-0.071604857	0.048927715	0.07930893	0.035280418	0.0475429	0.0263544	-0.191541657	-0.059213928	-0.263693769	-0.027916186	0.017295955	-0.332345133	0.00141418	-0.048869527	-0.457718623	0.0495079	-0.121760139	-0.176523436	-0.040905608	0.0746675	-0.138760602
LACM_42115	0.185729479	0.029695661	0.073992176	0.256219721	-0.197174405	-0.092518703	0.212813078	-0.160972699	-0.046169808	-0.101865262	-0.032953581	0.075129284	0.149256233	-0.037327741	0.097047575	0.15244745	0.165089229	-0.051948379	0.167147612	0.181944841	-0.047705173	0.048471356	0.222091407	-0.056316294	0.166459417	0.052569107	-0.006381968	0.065165336	-0.084251534	0.038846278	0.076699216	0.027601678	0.032587618	-0.014752771	-0.188375556	-0.042213802	-0.262424425	-0.015705933	0.009000765	-0.346219004	-0.025750668	-0.049528302	-0.469030794	0.01349866	-0.092710967	-0.155393558	-0.004867568	0.053197972	-0.132887256
MCZ_82115	0.163196339	0.075389772	0.050489454	0.274618139	-0.228064269	-0.081535642	0.206507983	-0.204895651	-0.043441286	-0.110184477	0.005078634	0.044956051	0.119224685	-0.091676408	0.092827722	0.164856958	0.175896357	-0.032195822	0.165819128	0.219471807	-0.039257394	0.055752114	0.236331772	-0.049197227	0.147062278	0.028819336	0.012145824	0.045472306	-0.066215467	0.041012149	0.067086981	0.014186666	0.038676628	0.009126773	-0.191037475	-0.054157121	-0.274722573	-0.005166588	-0.000988184	-0.354824623	-0.009988294	-0.022816408	-0.440057025	-0.037772562	-0.039769877	-0.138773681	-0.001576079	0.007532356	-0.099619811
UF_16311	0.164196215	0.074437945	0.087498096	0.274649676	-0.175103188	-0.08928855	0.200940016	-0.159210252	-0.044000618	-0.138784154	-0.007627373	0.055621171	0.10943817	-0.049065084	0.100875949	0.19218892	0.185684551	-0.059961114	0.209609226	0.194534896	-0.04115809	0.090798579	0.22558932	-0.06298174	0.168701951	-0.004145327	-0.000878515	0.044888133	-0.077213851	0.040069508	0.066950276	-0.002817202	0.048561647	-0.034391232	-0.182763526	-0.068629464	-0.258713979	-0.020425989	0.01070818	-0.34528905	-0.027748181	-0.020784536	-0.447226958	-0.04388574	-0.042388348	-0.178506484	-0.004287468	0.036045483	-0.098317203
UF_13754_1	0.15111119	0.096116382	0.062858449	0.272694807	-0.214380224	-0.068793937	0.205410484	-0.18066446	-0.043506693	-0.115860853	-0.025742556	0.046667286	0.125399719	-0.057059873	0.098423339	0.15997489	0.199856185	-0.052096618	0.176262961	0.207441704	-0.033462003	0.066973035	0.214843647	-0.055191003	0.175487943	0.010147992	0.008344939	0.066344549	-0.085468136	0.022019651	0.075599372	-0.000986658	0.029190934	-0.032894795	-0.173638647	-0.063990119	-0.275964622	-0.025908575	0.008966435	-0.333280264	-0.024131874	-0.02471541	-0.449033819	-0.007630441	-0.05760056	-0.172928181	-0.011790415	0.05471976	-0.095339111
UF_13750	0.156766362	0.054785547	0.067245359	0.286739837	-0.183026982	-0.073880564	0.224031672	-0.167036797	-0.041195125	-0.124308398	-0.008643547	0.043223405	0.14970345	-0.075200662	0.064535725	0.172221313	0.184293096	-0.042129842	0.177571935	0.168488731	-0.040621151	0.080661909	0.207729814	-0.063357524	0.146876583	0.007577619	0.019006839	0.041011052	-0.065273182	0.051143298	0.055607768	0.008017518	0.051691638	-0.002956739	-0.16596233	-0.055951721	-0.260722296	-0.023663769	0.007793771	-0.355548748	-0.037897364	-0.020925836	-0.495658937	-0.005384455	-0.038493035	-0.155017169	0.003767146	0.005185263	-0.07872449
UF_31201	0.155800325	0.093530315	0.064300665	0.256032788	-0.224364045	-0.082583388	0.197085628	-0.177056289	-0.055485561	-0.119599101	0.006691743	0.029358942	0.131474192	-0.051963167	0.084609469	0.187574976	0.183445054	-0.045121297	0.195872129	0.180487544	-0.026128057	0.080170731	0.220062776	-0.032332363	0.153425491	0.023632705	0.01924788	0.051858997	-0.078417778	0.034921882	0.070274437	0.002601602	0.045261731	0.008035796	-0.170350784	-0.040552039	-0.278494506	-0.028876344	-0.002216485	-0.370011628	-0.042940554	-0.021924819	-0.446724598	-0.040094053	-0.027404912	-0.168394706	-0.002190273	0.021307626	-0.113739708
UF_31216	0.168457054	0.045877359	0.094970547	0.303636055	-0.224780672	-0.08814954	0.219854016	-0.191639066	-0.056948888	-0.136308303	-0.040586073	0.095193218	0.142053846	-0.026528242	0.101898149	0.128781136	0.195393956	-0.066132774	0.142392345	0.22435971	-0.085681634	0.030532079	0.258286455	-0.063818327	0.158272369	0.021611964	0.011617112	0.056101024	-0.091284355	0.031530126	0.065368	0.011284184	0.032790436	-0.005867346	-0.213412319	-0.055204249	-0.233740379	-0.041967683	0.024544157	-0.3034813	0.002011288	-0.035818748	-0.4046673	0.087887174	-0.096871086	-0.181811602	-0.059312349	0.062451472	-0.12175121
UF_30794	0.142276003	0.062341166	0.076579017	0.272290449	-0.207817877	-0.077214614	0.213726377	-0.172710553	-0.040721912	-0.09487328	-0.039280759	0.061691497	0.122993392	-0.026545509	0.08714765	0.164795998	0.170851257	-0.047050056	0.16999529	0.188962952	-0.045440288	0.057518776	0.202269825	-0.051306487	0.152179224	0.034087837	0.018481395	0.072422412	-0.067360942	0.024539431	0.069317318	0.011331185	0.026421803	0.013487961	-0.176095504	-0.053476157	-0.251126399	-0.028492532	0.006062246	-0.367038207	-0.037253647	-0.0323986	-0.505048816	0.043493143	-0.06061603	-0.143666774	-0.022620025	0.045458769	-0.080510382
UF_18717	0.178732018	0.026987286	0.103989057	0.277446662	-0.226866838	-0.102866837	0.203440011	-0.196052128	-0.050213992	-0.145813917	0.000911899	0.043421749	0.133972923	-0.018152725	0.137282492	0.166151655	0.19174791	-0.066633167	0.18507602	0.201892828	-0.056038946	0.060888585	0.237160007	-0.059042207	0.154212803	0.011506321	0.02808777	0.054540128	-0.074533602	0.027308336	0.066584742	0.009419182	0.041441851	-0.015675818	-0.149736729	-0.081041814	-0.257549253	-0.026505128	0.005703134	-0.333887333	-0.038405647	-0.019310667	-0.41705766	-0.027782376	-0.042250869	-0.177249643	0.002857571	0.038429734	-0.125105833
UF_18485	0.136812966	0.057273902	0.090931874	0.252879911	-0.199315314	-0.094716054	0.191737145	-0.182977515	-0.038113354	-0.109382284	-0.018195982	0.036425925	0.122415244	-0.036167473	0.118144208	0.169389333	0.194016664	-0.058118065	0.183186261	0.199522192	-0.055342243	0.064997989	0.229382855	-0.049194728	0.174474265	0.026031405	-0.00155746	0.064395985	-0.080868495	0.035775011	0.067210914	0.00642151	0.046143053	0.02502452	-0.186315784	-0.054752737	-0.265255141	-0.019932689	0.009809715	-0.361522694	-0.012102017	-0.019940866	-0.457950921	-0.004500423	-0.051638618	-0.15084655	-0.010167019	0.02925862	-0.111041532
UF_18639	0.173990828	0.057564297	0.085205589	0.258071344	-0.211291367	-0.084719632	0.18877327	-0.19150932	-0.046479528	-0.124109879	0.001695126	0.034737857	0.140718025	-0.025651609	0.120300712	0.175778852	0.18641415	-0.045967001	0.194826261	0.209611723	-0.04206641	0.062155208	0.240796112	-0.043639705	0.163873801	-0.000807944	0.001753115	0.050229596	-0.073144297	0.027135257	0.063725949	0.010874047	0.036381109	-0.01519083	-0.173750023	-0.059227307	-0.268180295	-0.02301571	0.00824924	-0.340399766	-0.031012721	-0.01633923	-0.439185275	-0.031807021	-0.046609874	-0.163389177	-0.011100334	0.03245373	-0.124956779
ANSP_27816	0.172789607	0.029751193	0.06255652	0.261818915	-0.203837376	-0.079113383	0.204121728	-0.166921056	-0.046865087	-0.124496811	-0.01221402	0.050890362	0.162376391	-0.056860236	0.101568104	0.163965749	0.184648344	-0.053702727	0.171436737	0.203125725	-0.048592398	0.057460195	0.215754801	-0.058882132	0.165931337	0.033178284	0.002045632	0.072996188	-0.078819749	0.040028714	0.059309447	0.002713913	0.048021744	-0.009127142	-0.151323684	-0.045270229	-0.275687234	-0.017702904	0.009098892	-0.349926638	-0.019069643	-0.033650875	-0.458807516	-0.008395683	-0.06924363	-0.168682174	-0.013854467	0.035697761	-0.094792962
ANSP_27821	0.186174752	0.040674382	0.06088542	0.251007625	-0.197697121	-0.07655318	0.189652691	-0.161294419	-0.033365103	-0.126431051	0.004437608	0.043656919	0.173011115	-0.039010886	0.097742355	0.174633223	0.172575318	-0.048438426	0.190049914	0.184146288	-0.03225538	0.075834587	0.207793983	-0.045199215	0.155439202	0.010266136	0.016930951	0.064880812	-0.048613128	0.033918315	0.062938489	0.01400758	0.044835613	-0.00052284	-0.151159585	-0.056669315	-0.278683073	-0.031439867	-0.007257791	-0.363565406	-0.03733688	-0.0353009	-0.486967409	-0.018231399	-0.031565945	-0.155298499	-0.019503159	0.017402142	-0.103826748
ANSP_27814	0.18974454	0.078516462	0.031861098	0.274448899	-0.215357434	-0.068764431	0.207004021	-0.169031081	-0.039826463	-0.136839956	-0.005182431	0.049638858	0.156699894	-0.056139187	0.106504741	0.155781988	0.175780127	-0.05317157	0.179050389	0.186464194	-0.036208261	0.070821819	0.216928103	-0.041560987	0.162437208	0.015371631	0.01010063	0.059500256	-0.071955226	0.032650213	0.061991689	0.007526274	0.041972501	-0.008690484	-0.140399371	-0.063149464	-0.273247324	-0.028543496	0.00111731	-0.34907761	-0.015811635	-0.025399859	-0.455140831	-0.007377891	-0.049767454	-0.177056674	-0.028549363	0.023978591	-0.10576418
LACM_125147	0.148950782	0.069533096	0.067326919	0.260371275	-0.21493804	-0.095005152	0.183759768	-0.17352329	-0.04109781	-0.122177089	-0.01740045	0.065895718	0.122423643	-0.051086985	0.10402355	0.16629444	0.199983576	-0.055795732	0.181400697	0.208065464	-0.045904757	0.085670061	0.254383412	-0.069715746	0.147952977	0.017064392	0.011978311	0.05582315	-0.07961857	0.034679954	0.059253735	-0.002322733	0.048752494	0.00575822	-0.185735684	-0.053507629	-0.261236496	-0.031651611	0.005150651	-0.326919432	-0.02763556	-0.026886207	-0.464230538	-0.0036599	-0.059999928	-0.157743246	-0.021986424	0.035193332	-0.076538544
UF_31737	0.148586972	0.051173507	0.078064929	0.297119452	-0.170024547	-0.083425537	0.224514282	-0.156143842	-0.036854313	-0.089819733	-0.060154019	0.055233566	0.135077262	-0.040685988	0.095277213	0.157659556	0.163564148	-0.054983852	0.164838151	0.18045045	-0.056468422	0.040988415	0.209037688	-0.057831505	0.160845393	0.019908145	0.024176947	0.082402413	-0.090726768	0.024813573	0.078389588	-0.007257693	0.042587932	-0.036759853	-0.162215279	-0.028676429	-0.273966412	-0.012900578	-0.000624474	-0.365551678	-0.017717617	-0.035344075	-0.498885408	0.025736632	-0.058589636	-0.157091588	0.007710152	0.037345516	-0.07187711
UF_122268	0.163239546	0.030774078	0.07515538	0.30062182	-0.175636655	-0.102672992	0.231958824	-0.172275581	-0.044766341	-0.1506688	0.002257499	0.057931223	0.134719737	-0.050391989	0.091835205	0.162169431	0.173210016	-0.061785043	0.179183026	0.182258601	-0.055402331	0.06088473	0.236410413	-0.062793424	0.142149346	-0.014948836	0.013261628	0.047986641	-0.065426332	0.038895464	0.055900801	0.021225227	0.051813039	-0.01215172	-0.177069668	-0.037726099	-0.255333786	-0.038435523	0.015209185	-0.342870473	-0.016677381	-0.036451021	-0.457104668	0.019151597	-0.064988248	-0.171155064	-0.036532697	0.04685394	-0.075316357
UF_122272	0.157070872	0.043213076	0.060528846	0.281155968	-0.184526227	-0.075887874	0.221552974	-0.150668442	-0.042472458	-0.111806112	-0.009946051	0.057063463	0.152915139	-0.032715724	0.08167112	0.158933308	0.158039634	-0.045597351	0.168418318	0.15857431	-0.036377785	0.069867012	0.186056582	-0.04777263	0.139611566	0.036931731	0.017719229	0.062425435	-0.06816468	0.032515763	0.064781998	0.004469939	0.035677692	0.018898252	-0.164704953	-0.03698504	-0.265419169	-0.04061408	-0.014743279	-0.384386383	-0.020046873	-0.041621298	-0.530874983	0.033032682	-0.046655749	-0.13594331	-0.019903605	0.042519849	-0.060712786
UF_173037	0.151651378	0.061580544	0.077605207	0.257446164	-0.213500573	-0.076648973	0.194575792	-0.180279244	-0.050932404	-0.111158313	0.042733826	0.040420087	0.108684518	-0.037364712	0.102448063	0.176306253	0.170616518	-0.054128396	0.197685933	0.178465212	-0.029623448	0.101241154	0.215502498	-0.027932465	0.147911106	0.019677221	0.021284801	0.054245069	-0.055647835	0.020345382	0.064568013	0.021768102	0.043672888	0.016807076	-0.170027734	-0.06750014	-0.257309479	-0.031953342	-0.002865901	-0.352914618	-0.050425872	-0.019764515	-0.506825616	-0.037869062	-0.019407138	-0.148122714	-0.011492644	0.004110551	-0.115696003
UF_173040	0.179077526	0.066188531	0.057878008	0.278797098	-0.20794471	-0.085748634	0.220214323	-0.177249064	-0.054771956	-0.118767309	0.0050861	0.063332506	0.143413435	-0.039875729	0.099397651	0.154088556	0.17234545	-0.064697488	0.167109023	0.17885702	-0.033828162	0.074739569	0.220297756	-0.068808382	0.138339576	0.002697369	0.015112579	0.043048739	-0.065489058	0.045135748	0.044277908	0.009690843	0.047928912	0.037763914	-0.157725039	-0.072156581	-0.253927032	-0.025577779	-0.001032992	-0.341506685	-0.011141219	-0.032932494	-0.478676996	0.009788369	-0.063926654	-0.156112493	-0.029360362	0.043107702	-0.121197192
UF_173031	0.160527648	0.056241559	0.072762529	0.270532671	-0.218862656	-0.063507028	0.20252869	-0.17209715	-0.033728987	-0.092588145	-0.020684254	0.04788502	0.11893251	-0.046757772	0.111162928	0.14823879	0.181180776	-0.062206961	0.167370228	0.191349635	-0.036579821	0.057464677	0.212625884	-0.059799822	0.146409383	0.015828039	-0.000116094	0.077057499	-0.071935376	0.022480718	0.069346139	0.012077555	0.029675919	0.074198356	-0.149595572	-0.076459019	-0.27099466	-0.026852207	0.003286518	-0.352310701	-0.005705074	-0.033915762	-0.492791235	0.024078958	-0.040774918	-0.158471831	-0.013717922	0.039372599	-0.125481021
UF_116081	0.166535252	0.064044535	0.074413977	0.299344078	-0.216539147	-0.091269426	0.212794806	-0.169262728	-0.047697471	-0.115122468	-0.007886726	0.064891394	0.147785047	-0.048874218	0.110294278	0.138310901	0.176212366	-0.065526512	0.130902645	0.182467665	-0.041737203	0.036152349	0.193353525	-0.060783568	0.164049481	0.035766287	-0.001146143	0.080457427	-0.081367796	0.022936057	0.063374981	-0.00525924	0.046774768	0.021554086	-0.180517236	-0.054729584	-0.264783998	-0.01639153	-0.001216678	-0.357048894	-0.002959679	-0.037939545	-0.456229343	0.04424758	-0.079041213	-0.164051024	-0.014519723	0.053021734	-0.108734149
UF_21860	0.172159843	0.080501529	0.075132655	0.250126258	-0.204557986	-0.075828059	0.180624176	-0.160342011	-0.042040998	-0.108009308	-0.024936906	0.044713729	0.137205341	-0.033091648	0.107535152	0.16958542	0.168818806	-0.045988528	0.183765193	0.182382164	-0.037247912	0.070135827	0.212508136	-0.045186076	0.176092533	0.013830574	-0.001020945	0.083292813	-0.074487612	0.013819013	0.076958015	0.00904741	0.035492637	0.014106736	-0.159213776	-0.052164344	-0.274094967	-0.027533741	0.004871882	-0.359819964	-0.029150193	-0.031985314	-0.476380232	-0.006990531	-0.05405495	-0.169836092	-0.010848646	0.037573642	-0.136497989
UF_21864	0.1743756	0.071046074	0.073868863	0.262095117	-0.217753371	-0.071287145	0.200057114	-0.172410208	-0.042721854	-0.110481251	-0.012693494	0.058772122	0.141329259	-0.045474745	0.104583023	0.157511675	0.18320406	-0.046642035	0.158949577	0.188740904	-0.045653804	0.061609756	0.208198933	-0.041316846	0.169359839	0.020375169	-0.001334821	0.07790681	-0.070055153	0.016266595	0.075346839	0.016684852	0.026981483	-0.002715517	-0.162906815	-0.056279848	-0.286811482	-0.021842711	-0.002744178	-0.353306201	-0.022394684	-0.035287371	-0.461043564	0.001950326	-0.05986617	-0.159686982	-0.015478306	0.040771843	-0.117882689
KU_317219	0.165493653	0.080976043	0.055271783	0.273505516	-0.190490803	-0.096999647	0.225887257	-0.188335636	-0.061005678	-0.141769277	-0.054605851	0.1026664	0.080432159	-0.107098682	0.116140763	0.140068922	0.200009973	-0.059564561	0.166044635	0.258375542	-0.088725147	0.049719897	0.289006355	-0.101003509	0.149369426	-0.002371266	-0.001320994	0.065410423	-0.092871603	0.058971223	0.074952059	-0.021779019	0.060061071	-0.009090169	-0.197653668	-0.046692009	-0.262937704	-0.003403317	0.004195411	-0.321029125	0.013406205	-0.039723774	-0.375932733	0.016864352	-0.092802196	-0.171353357	-0.014316231	0.064809474	-0.095628809
KU_317229	0.177222475	0.043678134	0.070695879	0.274179933	-0.221271052	-0.077601747	0.207611615	-0.198505163	-0.042205155	-0.133954659	-0.034162035	0.089430481	0.080427173	-0.122095013	0.08116687	0.133862901	0.204340514	-0.054764311	0.162671939	0.28478785	-0.078356671	0.045393182	0.28883615	-0.096915616	0.131294951	0.020522177	-0.008539007	0.061985443	-0.085731871	0.040320661	0.064634046	3.55E-05	0.035812907	0.033500148	-0.20887545	-0.054669695	-0.260954754	-0.002778993	0.011829099	-0.312568598	0.005284276	-0.038264009	-0.380871638	0.014319625	-0.089455827	-0.172450975	-0.015900831	0.074175484	-0.10430379
KU_317221	0.172535525	0.058881525	0.065346913	0.282250832	-0.189367486	-0.09680097	0.209167384	-0.189240988	-0.038850412	-0.138618931	-0.038027631	0.094307349	0.081698816	-0.112669487	0.089173169	0.132979106	0.183065933	-0.056456578	0.175051681	0.254715621	-0.088129742	0.053440321	0.278910379	-0.09839915	0.165687319	0.013801402	0.020494123	0.063954626	-0.082421242	0.042664808	0.072783983	-0.01348196	0.053917776	-0.008787809	-0.177959749	-0.055050427	-0.264227036	-0.011012632	0.014396862	-0.321268742	-0.005275127	-0.031425214	-0.399128328	0.013890709	-0.094849761	-0.169127663	-0.01265463	0.063008565	-0.102963849
MCZ_38831	0.166918652	0.016582492	0.090947777	0.2646985	-0.205143307	-0.067113675	0.207206316	-0.165849513	-0.037168114	-0.124963965	-0.008468182	0.036193514	0.141806953	-0.069528999	0.108967808	0.161220599	0.194613708	-0.05441131	0.17627456	0.215820953	-0.040591775	0.073294094	0.229609794	-0.062354394	0.157042617	0.006019936	0.010815111	0.063747321	-0.062770719	0.027214188	0.073959485	0.007674522	0.032875904	-0.01467049	-0.162680761	-0.055629733	-0.262128863	-0.032352062	0.004672587	-0.344706214	-0.04292037	-0.020723387	-0.463294817	-0.013886324	-0.03042097	-0.174980347	-0.000295571	0.023401501	-0.10075556
MCZ_7897	0.154536554	0.067744154	0.089703308	0.247255518	-0.252001113	-0.08241455	0.182268973	-0.196510302	-0.046339147	-0.104386686	-0.021240112	0.062276907	0.135251104	-0.050480057	0.12274021	0.159472642	0.198273017	-0.056044461	0.172371651	0.213168336	-0.032758804	0.059800985	0.237848251	-0.076788937	0.150388609	0.032030166	0.004177167	0.092103001	-0.072917707	0.029075427	0.073929485	0.018844269	0.037284542	0.010373959	-0.163263641	-0.091055757	-0.261516571	-0.025126472	0.001302333	-0.345565642	-0.030184596	-0.030762514	-0.429149732	-0.016714768	-0.053171684	-0.158858539	0.004302042	0.038652064	-0.132645597
MCZ_74048	0.138526198	0.074686732	0.069992424	0.275962497	-0.230185937	-0.087091931	0.221474783	-0.199118457	-0.046472088	-0.117015679	0.002198578	0.071444713	0.12720156	-0.06121625	0.098155337	0.160570722	0.181267189	-0.051570326	0.16372306	0.191423001	-0.043927009	0.06567681	0.212247349	-0.075517596	0.127745096	0.024809492	0.018626234	0.062073691	-0.067273574	0.026159818	0.057194482	0.015258501	0.034717047	0.060347785	-0.155984277	-0.083816253	-0.265239417	-0.035601343	0.007004928	-0.342354583	-0.027385909	-0.038899708	-0.462265279	0.028120183	-0.05768139	-0.154977025	-0.018002311	0.055408006	-0.109566695
UF_122542	0.208123231	0.045598831	0.055036066	0.268570168	-0.214238155	-0.085528505	0.184688078	-0.154990076	-0.041956955	-0.135045001	0.010726063	0.055233287	0.13916807	-0.033307466	0.097270918	0.176926924	0.153799133	-0.040084901	0.177152235	0.173141447	-0.037925385	0.074162449	0.209488369	-0.053958469	0.170545419	0.055179372	0.008368003	0.040375357	-0.061648335	0.03347157	0.068709405	0.016483336	0.045012792	0.000557915	-0.16391399	-0.074278052	-0.261358938	-0.041299309	-0.004446874	-0.348193224	-0.03809631	-0.029958188	-0.475242078	-0.015465778	-0.060271796	-0.1662691	-0.015428858	0.040070051	-0.127691596
UF_122540	0.199950754	0.042166296	0.069881592	0.271058827	-0.205343085	-0.07598881	0.1972569	-0.16110975	-0.050746248	-0.127729185	0.025204271	0.058373339	0.125170673	-0.060123932	0.074769943	0.170034115	0.146568936	-0.030514923	0.165023619	0.166946731	-0.048089606	0.071072723	0.19326289	-0.051865669	0.181094668	0.051210546	-0.001902885	0.042590035	-0.061692577	0.045273068	0.069056992	0.022786153	0.045418764	0.021970511	-0.15203955	-0.067391682	-0.280651285	-0.037611042	-0.009856637	-0.36125822	-0.032685315	-0.040221543	-0.486581177	-0.023055551	-0.050721437	-0.154751464	-0.01026114	0.036302479	-0.117267766
UF_122541	0.184513483	0.045920273	0.072675657	0.257488535	-0.218725312	-0.065191058	0.18384715	-0.15737385	-0.047487295	-0.12567715	-0.034716489	0.080412166	0.112570061	-0.063436586	0.091857547	0.174859172	0.162926375	-0.050751837	0.179016427	0.18332112	-0.041706081	0.040457163	0.227161696	-0.062414294	0.161635639	0.066632714	-0.023252022	0.063472301	-0.062657977	0.038523257	0.066009933	0.039573533	0.030287985	0.044035986	-0.17229057	-0.064314858	-0.257514376	-0.031090995	-0.004160283	-0.349682733	-0.014836104	-0.036397152	-0.48605911	0.024323976	-0.071037776	-0.146369912	-0.030229394	0.056937433	-0.102460419
AMNH_79413	0.165614845	0.072912124	0.054068313	0.29216107	-0.210866578	-0.09035396	0.227761426	-0.173939497	-0.050795363	-0.134719933	0.038681996	0.06198765	0.155742639	-0.087941997	0.074862424	0.15635753	0.17081978	-0.046050569	0.17320049	0.179110025	-0.04056213	0.065834528	0.217295605	-0.055598681	0.163404404	0.010831616	-0.004185802	0.033355045	-0.065963292	0.043163959	0.052685908	0.014488884	0.057076193	-0.002797444	-0.191085937	-0.066214019	-0.274235227	-0.025394803	0.003662212	-0.340391386	-0.02126715	-0.029621162	-0.424309627	-0.022157083	-0.070673422	-0.169089474	-0.005659564	0.044108213	-0.133604456
AMNH_79475	0.179888017	0.089400733	0.049175399	0.275172363	-0.188612512	-0.081990952	0.225254204	-0.173552028	-0.046894259	-0.123384718	0.018325173	0.02975467	0.162275521	-0.067260475	0.087370826	0.169637917	0.167720348	-0.050505741	0.179552543	0.156074973	-0.020432447	0.071725813	0.199974486	-0.050856695	0.165296876	0.029961312	0.032726899	0.051576729	-0.070269935	0.041925427	0.073700131	0.022103188	0.049477113	-0.030853602	-0.167917156	-0.0573987	-0.274526381	-0.029605283	-0.002761361	-0.358030569	-0.021656868	-0.016650688	-0.46495963	-0.017269623	-0.04507243	-0.164228694	-0.005953903	0.028163363	-0.124930905
MCZ_7905	0.17534516	0.02656708	0.085962894	0.264004412	-0.218428102	-0.089817917	0.201110336	-0.192519367	-0.033230002	-0.105654256	-0.064968999	0.072578848	0.133567081	-0.07293444	0.14563526	0.096263653	0.188469805	-0.071983904	0.104850755	0.218290035	-0.072939064	8.13E-05	0.236429039	-0.05509551	0.183673377	0.038931106	-0.026568222	0.120720099	-0.090307703	0.023383296	0.093530109	0.002796195	0.041662037	0.042653735	-0.186705742	-0.043943756	-0.250985425	0.04082406	-0.022654792	-0.325310878	0.03391006	-0.068492944	-0.463846904	0.021248564	-0.080635944	-0.176146508	0.002393055	0.077374411	-0.114230348
MCZ_186217	0.165644468	0.020370538	0.094042637	0.277185668	-0.234957133	-0.086422184	0.227238453	-0.190758905	-0.037518697	-0.104267541	-0.047040236	0.082147334	0.14569277	-0.079430453	0.121904122	0.10849853	0.199189164	-0.071995554	0.101626563	0.253692001	-0.087182601	0.017622386	0.264606169	-0.061160638	0.155905271	0.040246225	-0.016248525	0.084184533	-0.101813458	0.025266017	0.081103063	0.005657445	0.033063802	0.008024178	-0.207921615	-0.041090873	-0.261284359	-0.019386926	0.020108103	-0.314555188	0.00874382	-0.038909665	-0.400822289	0.077295986	-0.111535397	-0.156302493	-0.01756717	0.056263726	-0.139514283
MCZ_38408	0.187733556	0.048245119	0.069389104	0.267596798	-0.204794406	-0.093868519	0.212767953	-0.191235464	-0.043587306	-0.130435425	0.004156458	0.051666997	0.15699342	-0.063724707	0.097492503	0.141490892	0.161957153	-0.043323891	0.159582397	0.196781038	-0.057124523	0.064798604	0.227015631	-0.060146223	0.156430894	0.016630258	0.014522506	0.062998881	-0.072600812	0.034587389	0.068615451	0.016234326	0.048248803	0.017247239	-0.149202244	-0.051928517	-0.269362696	-0.022927197	0.008725094	-0.348147769	-0.027434124	-0.033828161	-0.447173997	-0.000912825	-0.068866931	-0.175813458	-0.003307165	0.042982429	-0.121272947
UF_20216	0.148411333	0.058890471	0.082637908	0.285081937	-0.216686961	-0.086862257	0.220309172	-0.18453167	-0.032657281	-0.107780923	-0.023925201	0.056996616	0.117215503	-0.031318572	0.116028662	0.156890161	0.203958012	-0.067240167	0.176279805	0.204725647	-0.041366959	0.069098422	0.222264316	-0.052815886	0.155442667	0.007643397	-0.005118222	0.063241862	-0.084153674	0.022322129	0.067252466	0.006908442	0.024402283	-0.015064914	-0.168739921	-0.071313353	-0.273412211	-0.007455516	0.020676958	-0.358614059	-0.010352841	-0.017484941	-0.425524968	-0.006899678	-0.068692629	-0.156842324	-0.020719499	0.043098761	-0.113336556
UF_20209	0.158184158	0.068258285	0.069484983	0.279457732	-0.219193287	-0.087102707	0.213845184	-0.180536928	-0.042727545	-0.100369328	-0.017395208	0.070688222	0.140694206	-0.023538647	0.106550743	0.160398785	0.206709039	-0.061754645	0.168972314	0.212813847	-0.039252055	0.056809399	0.214380737	-0.039446761	0.149315304	0.003277085	-0.012926161	0.060578958	-0.094250843	0.022284998	0.070979053	0.00454647	0.025745769	-0.021059499	-0.179197678	-0.044494143	-0.270302908	-0.008732284	0.017569707	-0.347258525	-0.010377736	-0.02475023	-0.432789675	-0.001909547	-0.088901559	-0.177502098	-0.018604582	0.049175588	-0.104489191
KU_291226	0.183060152	0.043867573	0.080064366	0.288536886	-0.198625898	-0.08554847	0.227933353	-0.177181182	-0.038626737	-0.170677991	0.021661329	0.018277605	0.162642693	-0.057130188	0.086804498	0.167627661	0.168502563	-0.037004689	0.180903817	0.192310958	-0.024868914	0.090600202	0.239396623	-0.060683167	0.148636667	0.016631438	0.022619988	0.020503773	-0.066527896	0.05365885	0.045952637	0.023258527	0.033550958	-0.028101887	-0.194396036	-0.053635325	-0.25295832	-0.046733345	0.021979117	-0.341653282	-0.037511037	-0.004466296	-0.444856406	-0.002910993	-0.021985792	-0.175710461	-0.031701664	-0.00220755	-0.075299349
KU_218373	0.174857744	0.056746909	0.067201487	0.291515319	-0.184452462	-0.097902225	0.235406332	-0.166948794	-0.056950136	-0.130146406	-0.003585372	0.064822291	0.149263058	-0.062093862	0.0968314	0.155860515	0.174119608	-0.056017483	0.170949662	0.184544369	-0.040803417	0.069030202	0.225547959	-0.077941563	0.139368514	-0.001768362	0.011143767	0.047489787	-0.066006713	0.054458923	0.051260006	0.013707268	0.050290077	-0.027000184	-0.187156175	-0.051365851	-0.262776829	-0.031741068	0.02304402	-0.327654572	-0.025433662	-0.025604882	-0.459638659	0.016442431	-0.082937908	-0.168086593	-0.025636513	0.041062942	-0.083082762
KU_291224	0.194357619	0.051905371	0.056448019	0.263294636	-0.20231095	-0.067358959	0.205000904	-0.17263631	-0.033172826	-0.132157343	0.018241047	0.055771067	0.157367485	-0.052694231	0.072363503	0.165163069	0.171357692	-0.038101481	0.179989676	0.190154925	-0.027996737	0.0888055	0.233127763	-0.04120261	0.151921924	0.011143531	-0.002617917	0.043767705	-0.066334192	0.027705792	0.057553718	0.015833	0.031193054	-0.021467232	-0.175276712	-0.053909561	-0.275792269	-0.038394854	-0.003760411	-0.342016216	-0.053258226	-0.03294485	-0.469973638	-0.021323215	-0.047111868	-0.165450821	-0.011855939	0.034340827	-0.088305726
MCZ_145867	0.158341747	0.073339705	0.08459001	0.267561603	-0.202216752	-0.085426811	0.19784897	-0.167544092	-0.038580182	-0.103681314	-0.021633292	0.053187802	0.138156832	-0.028747642	0.095088049	0.168379575	0.177715066	-0.047459415	0.18214046	0.194669452	-0.042254664	0.069763065	0.219683517	-0.065073231	0.16331565	0.017847649	0.01955416	0.062006701	-0.069576561	0.026252542	0.070577504	0.000633918	0.03058024	-0.018763701	-0.174478847	-0.057448416	-0.256945599	-0.032559088	0.010410189	-0.341806903	-0.040014206	-0.032309269	-0.482144405	0.019101126	-0.055642558	-0.173269028	-0.028924579	0.032534568	-0.089714642
UF_34363	0.158137832	0.040493957	0.090272466	0.283168974	-0.194043571	-0.067323699	0.224114605	-0.163912422	-0.041314551	-0.087701443	-0.042976014	0.048020585	0.143857586	-0.033221533	0.095932475	0.145611279	0.172658927	-0.055361464	0.160412082	0.176221616	-0.029996474	0.048539498	0.189912582	-0.050145501	0.175472257	0.029258689	0.006571882	0.086354776	-0.073893053	0.021774925	0.085634162	0.007290951	0.020523469	-0.016896329	-0.166924649	-0.042653812	-0.287065361	-0.003431524	1.24E-05	-0.370814172	-0.00519664	-0.026988601	-0.484833967	0.000473659	-0.051798137	-0.15530381	-0.005079672	0.022931018	-0.116461882
FMNH_167546	0.159045687	0.059692847	0.055712221	0.259500863	-0.197357824	-0.074369897	0.20850948	-0.1746423	-0.034926942	-0.096366135	0.030110649	0.02340542	0.126491098	-0.06393048	0.073196945	0.18851198	0.168819409	-0.03608266	0.201742084	0.1751125	-0.028454047	0.094776215	0.239564016	-0.018502818	0.118100684	0.017527956	0.015691993	0.039302887	-0.057492378	0.043560679	0.061940853	0.016425428	0.038784477	-0.000637621	-0.186613481	-0.036592619	-0.251748973	-0.033273786	0.000137422	-0.344998953	-0.06155207	-0.008560379	-0.526685812	-0.033309537	-0.022296357	-0.159651896	-0.011266303	-0.007616871	-0.086220256
FMNH_167544	0.166248617	0.036537196	0.068974816	0.253886036	-0.186191092	-0.070249414	0.207204424	-0.164009706	-0.04221183	-0.112724363	-0.015613662	0.043542805	0.148965523	-0.048179351	0.07546852	0.177294225	0.173785572	-0.03739008	0.185061755	0.187908601	-0.028960776	0.069448167	0.194579092	-0.062317469	0.135966658	0.015112246	0.019419221	0.066045838	-0.066590842	0.037135736	0.069959344	0.005441188	0.045419401	0.013658914	-0.154280292	-0.046927938	-0.271911056	-0.023302346	-0.000611904	-0.365978332	-0.051850219	-0.023760134	-0.517579901	-0.010863215	-0.044642965	-0.150198984	0.013000068	0.019738531	-0.087949104
UF_33401	0.133350566	0.072282821	0.064790437	0.282613211	-0.2031717	-0.07897402	0.206620103	-0.185210973	-0.048970423	-0.117410263	0.013370991	0.068427307	0.122989157	-0.052611707	0.081072588	0.172961704	0.182386081	-0.048273813	0.18361753	0.185061734	-0.031789005	0.087961371	0.223816758	-0.056907841	0.155498094	0.021751833	-0.004152455	0.0522856	-0.066262464	0.041898782	0.063142093	0.015287542	0.037217036	-0.010516419	-0.174919508	-0.062623861	-0.253495926	-0.034854356	0.008531253	-0.348095903	-0.045263505	-0.036114667	-0.479631043	0.001297453	-0.057390796	-0.140246711	-0.012228831	0.046179735	-0.09657759
FMNH_10994	0.149069551	0.084220574	0.051759701	0.29830316	-0.196723583	-0.084099086	0.225694528	-0.164424182	-0.055776973	-0.121657107	-0.024025976	0.059854796	0.110128259	-0.057199913	0.084948072	0.168333314	0.180182327	-0.050477891	0.17170299	0.192835941	-0.048460254	0.074123392	0.218478953	-0.058217265	0.163199391	0.012525079	-0.000994091	0.054089669	-0.088370949	0.045954865	0.067809861	0.003298621	0.050598796	-0.040050611	-0.165672241	-0.035367452	-0.255399752	-0.02159817	0.010100206	-0.33517865	-0.022964127	-0.031069237	-0.473304932	0.009585648	-0.068958697	-0.165146753	-0.022781416	0.036979625	-0.08773994
AMNH_109553	0.160549904	0.045177204	0.074602049	0.275203733	-0.224370152	-0.074378138	0.215865452	-0.171265633	-0.05515808	-0.119558375	0.002646369	0.038747589	0.152512541	-0.021650378	0.073570971	0.169925569	0.158470708	-0.034375759	0.179840577	0.168810082	-0.020453817	0.092621554	0.208461277	-0.052451776	0.150343237	0.023449988	0.020253083	0.045254416	-0.047829914	0.038377075	0.059048967	0.026777343	0.043774553	0.005816007	-0.162150028	-0.062606436	-0.254894734	-0.020341886	-0.000596521	-0.348467911	-0.0456311	-0.019121694	-0.505756716	-0.020955699	-0.030354727	-0.160076706	-0.000881071	0.01461178	-0.107210307
AMNH_109556	0.169268605	0.05158542	0.063257664	0.27529522	-0.205598519	-0.06426616	0.213099646	-0.160932438	-0.045805716	-0.116825377	0.006630747	0.04123185	0.158392921	-0.051218137	0.071401364	0.159100125	0.15695873	-0.035060889	0.17162931	0.158228619	-0.023523559	0.067673519	0.197449546	-0.047081146	0.136180534	0.015340876	0.015914413	0.051289679	-0.052098596	0.033890181	0.061879778	0.021667954	0.041392635	0.022279566	-0.159680295	-0.053549731	-0.244987073	-0.031922606	0.001982876	-0.372023199	-0.040284117	-0.030235291	-0.543708792	0.002009113	-0.043523735	-0.13719601	-0.003439456	0.021494783	-0.067183491
UF_66196	0.177219962	0.065573674	0.063446783	0.279001703	-0.207490684	-0.087020556	0.20817855	-0.182013819	-0.041311624	-0.111391157	-0.01456899	0.053973311	0.144002211	-0.042997595	0.08378284	0.148010461	0.17777414	-0.043468472	0.168425417	0.188776517	-0.024781797	0.047933072	0.225678187	-0.057967692	0.149102981	0.01140558	0.000360346	0.072006132	-0.082058165	0.029340565	0.06195662	0.004173668	0.04305194	-0.007652692	-0.194583097	-0.04310784	-0.258720558	-0.015669206	0.012118578	-0.345019009	-0.01494345	-0.029022237	-0.471666071	-0.008180912	-0.073532738	-0.157852749	-0.00010205	0.037214359	-0.089340839
MCZ_19867	0.144532694	0.049440975	0.070846493	0.298829778	-0.207966158	-0.092578157	0.232322033	-0.179243976	-0.049440499	-0.131411634	-0.022066357	0.073984969	0.143715406	-0.025728163	0.096364422	0.150127814	0.165852636	-0.04292577	0.151188882	0.207151394	-0.069236921	0.040333973	0.228081581	-0.066541494	0.161431409	0.002494465	0.020100347	0.050063398	-0.077752201	0.042086333	0.053154604	-0.006229649	0.04968358	0.007975614	-0.177115505	-0.053210306	-0.257916275	-0.03372023	0.004714925	-0.331884988	-0.022286015	-0.033478113	-0.462444778	0.053439185	-0.063844204	-0.171159474	-0.032455329	0.042262583	-0.07367893
TCWC_50579	0.151553504	0.077516896	0.066313703	0.274959046	-0.222867884	-0.082147989	0.191100745	-0.196140643	-0.043875211	-0.124363343	-0.025002391	0.078974754	0.089505554	-0.119301871	0.108777964	0.138235183	0.203331138	-0.056135697	0.175779855	0.275426532	-0.083841903	0.070026738	0.296531524	-0.099979668	0.1458113	-0.001336096	0.016302331	0.066204838	-0.095515434	0.046809308	0.070080229	-0.00426171	0.052404754	-0.016126897	-0.17510854	-0.082079653	-0.25805497	-0.025014099	0.010546953	-0.314719962	-0.020707387	-0.029466869	-0.381505583	0.000534379	-0.070407025	-0.17259387	-0.017160127	0.057202855	-0.102389884
TCWC_50585	0.166003869	0.053134995	0.075068625	0.280422922	-0.228283953	-0.080800382	0.217061066	-0.202116416	-0.034358977	-0.108132468	-0.032395212	0.068195674	0.09863871	-0.104201373	0.11541606	0.122880739	0.195665168	-0.051590504	0.14022924	0.264637937	-0.100281969	0.028231259	0.275777855	-0.091532011	0.154542404	0.011798391	0.018827011	0.071614243	-0.101948478	0.036016654	0.081274078	-0.0102821	0.057683863	0.000995089	-0.160005281	-0.087728175	-0.26748132	-0.007002844	0.014283913	-0.327590668	0.004027065	-0.027911149	-0.39147066	0.018415441	-0.083684625	-0.167596241	-0.013154371	0.064284193	-0.101020175
TCWC_50570	0.164701381	0.070013216	0.062389846	0.274971019	-0.199871734	-0.08588511	0.197140446	-0.184074892	-0.054656002	-0.138457521	-0.029523884	0.068907585	0.101283923	-0.095119454	0.09662276	0.149309128	0.204401669	-0.06981227	0.176242311	0.250502683	-0.075467161	0.092231642	0.279230562	-0.093770785	0.149984665	0.007999616	0.02100496	0.055336753	-0.081480399	0.049522045	0.056692244	-0.004756774	0.058780828	-0.013412513	-0.187456482	-0.059551718	-0.25307191	-0.024268305	0.00103979	-0.323161187	-0.01556301	-0.035536756	-0.393727859	0.009728042	-0.065577738	-0.177186945	-0.033459346	0.051033264	-0.115046384
ANSP_24276	0.148048849	0.076720594	0.070193702	0.267054691	-0.217744257	-0.064023356	0.202093648	-0.170754214	-0.040816281	-0.084492601	-0.046330691	0.056454819	0.126110856	-0.02974013	0.107083596	0.151536511	0.180359031	-0.047068907	0.160989909	0.186658557	-0.032146863	0.066370426	0.206997461	-0.044082798	0.15225478	0.027723526	-0.002863235	0.090535695	-0.077255211	0.029942032	0.084917047	0.020015687	0.036869824	0.016261656	-0.171408228	-0.059214034	-0.252875198	-0.027171719	0.009371275	-0.358796223	-0.017777134	-0.025737808	-0.506763615	0.026490249	-0.048159299	-0.165791029	-0.009013365	0.025773131	-0.100560538
ANSP_24274	0.17184927	0.060132546	0.082991024	0.257703902	-0.220732506	-0.079224805	0.193362977	-0.170265625	-0.03944285	-0.119913266	0.006686592	0.03105141	0.126655116	0.000992677	0.094807561	0.165502821	0.185744893	-0.032140105	0.183012026	0.187031311	-0.012923021	0.092225544	0.226919721	-0.03786894	0.163012567	0.004156042	-0.001609883	0.061979628	-0.083563573	0.029407932	0.063412874	0.005456144	0.033323307	-0.019416081	-0.180604421	-0.036802394	-0.238084372	-0.015814235	-0.008824262	-0.353987163	-0.03714274	-0.047341933	-0.50547682	-0.046183588	0.00416792	-0.173087657	-0.010903166	0.011486051	-0.078311773
ANSP_24269	0.138501533	0.077173997	0.085866828	0.265406278	-0.218704392	-0.09147782	0.203275338	-0.180634325	-0.027800928	-0.10816088	-0.041391629	0.043623182	0.107868403	-0.006838817	0.106992183	0.155367185	0.192920259	-0.048435666	0.173971425	0.205980148	-0.030674561	0.084732844	0.234838816	-0.042814152	0.154336804	0.005532973	-0.023886447	0.087292108	-0.106204378	0.023790608	0.08476811	0.002806679	0.034906994	-0.012162988	-0.183369649	-0.041941951	-0.262448893	-0.004539054	0.002465177	-0.348864285	-0.00781902	-0.023783583	-0.463479249	-0.026899092	-0.044435949	-0.16803416	-0.008589	0.027051588	-0.10567681
UF_122577	0.199615218	0.066349664	0.073888233	0.280620263	-0.214453551	-0.081520731	0.193970769	-0.165529026	-0.043352187	-0.121376263	0.003674081	0.032937606	0.116290925	-0.062920351	0.103322912	0.159605627	0.169503383	-0.046130468	0.168889556	0.182270122	-0.04082327	0.068922171	0.214964752	-0.059133541	0.14390361	0.01711693	-0.003966651	0.047887984	-0.051922289	0.047128517	0.056280875	0.031064198	0.040048377	0.045871401	-0.166902328	-0.058238799	-0.265725299	-0.038687402	-0.009799822	-0.364312468	-0.017777817	-0.028457919	-0.478749467	0.018075698	-0.035720948	-0.13717326	-0.046062677	0.031031648	-0.107038409
UF_122568	0.179071385	0.053922106	0.083465871	0.277597106	-0.235628821	-0.071441469	0.187526248	-0.160684239	-0.046922014	-0.116903934	-0.003028749	0.054206777	0.106654372	-0.067648598	0.102778107	0.160474191	0.167609419	-0.04751348	0.165579484	0.197806271	-0.056095769	0.052567075	0.22607243	-0.063665619	0.14933756	0.031470404	-0.000239581	0.064335572	-0.059060255	0.03644462	0.068230277	0.02298061	0.044125499	0.0446086	-0.162664905	-0.081694313	-0.260184851	-0.035945651	0.008118244	-0.360600049	-0.008136527	-0.030094924	-0.46546966	0.006414284	-0.052615136	-0.153188636	-0.027709675	0.037754447	-0.103677254
UF_122580	0.176534484	0.081078871	0.064941774	0.273002204	-0.222887985	-0.088584452	0.202650543	-0.173369311	-0.053091404	-0.123190768	0.009694301	0.051338592	0.133840762	-0.057952486	0.090229284	0.160727527	0.151930295	-0.041143114	0.18241086	0.184495065	-0.040085104	0.069677509	0.219215265	-0.055260967	0.138588282	0.022471662	0.009889948	0.050634735	-0.052124436	0.049136311	0.063086652	0.022189871	0.045168149	0.036064531	-0.173772413	-0.065588589	-0.266154426	-0.034330769	-0.002608597	-0.360052677	-0.017162272	-0.023753152	-0.465548509	-0.006981422	-0.053893713	-0.145553076	-0.02259585	0.027607082	-0.119626956
KU_259855	0.163086442	0.096094849	0.030420243	0.254399611	-0.234484681	-0.069087405	0.179473278	-0.195704943	-0.039658549	-0.098319792	-0.015382574	0.081790322	0.083076376	-0.086017037	0.091737654	0.129707614	0.195286278	-0.050228505	0.157865084	0.229900493	-0.046950603	0.026207006	0.261411904	-0.046316113	0.167849284	-0.018702825	-0.01309598	0.081552791	-0.057612972	0.046674258	0.085782148	0.01134674	0.04630312	0.037476331	-0.203521169	-0.070126181	-0.255955132	-0.009605332	0.006418664	-0.34745421	-0.002761076	-0.040758056	-0.457306517	0.001774645	-0.085207254	-0.134788524	-0.016504825	0.061344915	-0.088138096
KU_259854	0.179983211	0.091442913	0.05072119	0.232199529	-0.219697588	-0.063544047	0.173080123	-0.176542743	-0.043558049	-0.102496165	-0.023114216	0.069596272	0.064241401	-0.085293904	0.092982114	0.171708893	0.184322353	-0.03455565	0.18941853	0.226068433	-0.04139842	0.070056252	0.242268954	-0.060859257	0.173741113	0.028264712	-0.011322714	0.077925032	-0.062657489	0.031731193	0.085116322	0.01040199	0.039914549	0.001102589	-0.171260496	-0.064326365	-0.277699169	-0.015392041	0.008060996	-0.364547992	-0.03801066	-0.029953738	-0.454455444	-0.034103572	-0.063777759	-0.136801031	-0.012461112	0.04171245	-0.104718068
KU_259853	0.160670354	0.102049408	0.037402559	0.270948553	-0.212382847	-0.084587421	0.185272139	-0.174502834	-0.064379075	-0.101420418	-0.009677933	0.08910847	0.078524895	-0.105377616	0.098431449	0.145340442	0.179843233	-0.057867598	0.163927681	0.209968966	-0.061441423	0.035752505	0.229026681	-0.06735128	0.157570109	0.003856176	0.012881413	0.077134528	-0.067982791	0.065379802	0.082317869	0.003182179	0.061281479	0.032915559	-0.183651312	-0.077203739	-0.27433735	-0.018322157	0.017143194	-0.363135128	-0.008477816	-0.038954342	-0.451878094	0.004274074	-0.098852008	-0.132146628	-0.00218382	0.055577682	-0.082415268
UMMZ_87576	0.157387064	0.075648823	0.077708585	0.272883476	-0.210725363	-0.069639988	0.200898549	-0.177617781	-0.042713764	-0.109953249	-0.013583027	0.02414877	0.132893955	-0.078054041	0.101052327	0.169495374	0.227022675	-0.052873971	0.182955267	0.21031362	-0.026549869	0.0981446	0.226814376	-0.064526094	0.145866254	0.015630831	0.019903233	0.059379875	-0.090735007	0.02290747	0.056980044	-0.004221271	0.039656352	-0.033471767	-0.172055409	-0.039148011	-0.261270709	-0.010103045	0.000839341	-0.321357721	-0.035062085	-0.019581332	-0.470532512	-0.032609426	-0.013493442	-0.168162309	0.007364914	0.00602683	-0.100401573
UMMZ_88407	0.134010679	-0.000430412	0.108811387	0.271749038	-0.248005389	-0.076111824	0.186533081	-0.187078537	-0.024336569	-0.126076679	-0.005115415	0.065902425	0.096270292	-0.055545548	0.112542	0.141135735	0.239436977	-0.078863861	0.154329336	0.242083981	-0.076721355	0.054570649	0.260181655	-0.052851674	0.163857378	0.018413133	-0.011157902	0.078299967	-0.087555164	0.016541659	0.06926385	-0.000371865	0.038162722	0.021301722	-0.180770241	-0.082989022	-0.240489683	-0.01848852	0.022703177	-0.319137569	-0.017675736	-0.032763603	-0.440639138	0.006846854	-0.067263818	-0.161536322	-0.025432523	0.050652898	-0.085532783
UF_63460	0.174082015	0.11246664	0.058554	0.253544291	-0.23942579	-0.052655074	0.179090822	-0.191197023	-0.022858196	-0.102540942	-0.01047728	0.049393964	0.14640079	-0.014881714	0.094299541	0.157395872	0.183567639	-0.040602482	0.173453027	0.189550399	-0.025250909	0.064730148	0.207160033	-0.012681164	0.172139721	0.012817204	-0.022896526	0.075669213	-0.069865313	0.002118115	0.080215765	0.000586906	0.027500406	0.015823169	-0.148624613	-0.076722809	-0.27999963	-0.035784835	0.004364164	-0.360085647	-0.031279063	-0.02504	-0.472028217	-0.00382851	-0.052354995	-0.17029479	-0.009588475	0.037301658	-0.118296563
UF_63459	0.185089873	0.105674457	0.042111963	0.251010381	-0.227863395	-0.097739095	0.176889319	-0.170866338	-0.052260877	-0.127856292	0.005064534	0.081604141	0.150582301	-0.019355149	0.104681013	0.169439151	0.175274168	-0.052202596	0.186481951	0.182359208	-0.032862346	0.073911105	0.211092158	-0.045734603	0.158091909	0.012731148	-0.002594587	0.051809872	-0.061596794	0.039819616	0.060126693	0.00892365	0.054988567	0.019899708	-0.178227708	-0.080014113	-0.244071712	-0.015352144	-0.008535274	-0.356348176	-0.037521573	-0.044634093	-0.455240761	-0.013366149	-0.078128685	-0.16993082	-0.021333052	0.064225678	-0.125266501
MCZ_78945	0.156027025	0.030437869	0.066365284	0.279528265	-0.189887252	-0.071405245	0.220946564	-0.173230504	-0.039551917	-0.112399994	0.006229541	0.035907039	0.132480186	-0.025139722	0.078031983	0.170266814	0.165102075	-0.030344578	0.177618092	0.161237946	-0.021840067	0.089345131	0.210442451	-0.024658717	0.144162228	0.000972608	0.007076662	0.050420199	-0.046024096	0.039006593	0.06000599	0.025905103	0.020295559	0.014834564	-0.175366947	-0.031845682	-0.251595085	-0.034303935	-0.001291721	-0.364246981	-0.043511907	-0.021252585	-0.540957862	-0.004299096	-0.025198727	-0.143381829	-0.009168647	0.016599499	-0.086821711
MCZ_78947	0.140249095	0.046854773	0.073116994	0.282522099	-0.19729851	-0.066508975	0.230645338	-0.166659844	-0.039107414	-0.10592686	0.002236069	0.022102812	0.131996371	-0.048239883	0.078123621	0.168123635	0.168612367	-0.042573457	0.183950876	0.165911759	-0.021038932	0.080374235	0.176819341	-0.025251504	0.153709324	0.027360793	0.023293397	0.065289189	-0.057932534	0.029456915	0.066621232	0.024261469	0.027866546	-0.013609893	-0.166818236	-0.036180485	-0.242969225	-0.032746647	-0.006091771	-0.358418015	-0.047171797	-0.019034118	-0.550895867	-0.001855746	-0.009122006	-0.156698533	-0.003745023	-0.001353094	-0.082034774
MCZ_78946	0.15591153	0.050203208	0.080596626	0.279314881	-0.218141395	-0.080200753	0.211390377	-0.1870434	-0.036289786	-0.101942668	-0.006456257	0.041356859	0.128578641	-0.046164336	0.080682827	0.154321514	0.163109045	-0.043613491	0.159724804	0.176492353	-0.043556827	0.046588267	0.194975794	-0.032640518	0.166594286	0.044548682	0.0245459	0.080669129	-0.061961887	0.023637138	0.07593594	0.022270556	0.033236384	-0.004794916	-0.180951369	-0.061720221	-0.243711725	-0.020630095	0.01250121	-0.342366044	-0.025965876	-0.035738147	-0.519420972	-0.006912698	-0.049815317	-0.148273503	0.004502905	0.036648786	-0.100306487
UF_41584	0.151499892	0.053983257	0.089845516	0.266442462	-0.198458176	-0.103341598	0.20493039	-0.176339906	-0.046761136	-0.120716578	0.001214713	0.043188954	0.135421755	-0.040661161	0.110058822	0.188456591	0.188444793	-0.055577209	0.185965446	0.203285371	-0.057027272	0.072646558	0.232052724	-0.0671687	0.142450026	0.007607557	0.038713613	0.049766582	-0.073289494	0.04356587	0.057572238	0.013170143	0.051829533	-0.022725475	-0.188660524	-0.068875988	-0.256997534	-0.025741439	0.009185148	-0.331495601	-0.034110076	-0.02357964	-0.465948529	-0.016023687	-0.045308796	-0.157160818	-0.014104445	0.026552049	-0.080532762
UF_41586	0.158813202	0.055971369	0.079450255	0.287893331	-0.188632552	-0.104199166	0.204499119	-0.155104514	-0.036900844	-0.111185567	-0.047357825	0.063945145	0.133717975	-0.050011094	0.104406838	0.166365518	0.179506575	-0.066174632	0.172419468	0.188527166	-0.062965265	0.064361411	0.207632883	-0.079923323	0.153909442	0.033385189	0.041449411	0.072072469	-0.074042064	0.033483926	0.056815162	0.003018056	0.046566157	-0.015802831	-0.172054053	-0.061837882	-0.253200162	-0.013296763	0.005086763	-0.34780068	-0.013414873	-0.034627004	-0.477712289	0.018716268	-0.070847262	-0.161878389	-0.024256842	0.046212696	-0.088178906
ANSP_13010	0.154243232	0.011092036	0.080174113	0.255457937	-0.213974139	-0.075030478	0.203081011	-0.190984515	-0.043484331	-0.119558651	-0.021347764	0.028923785	0.098546109	-0.051931445	0.099173609	0.186387132	0.205526021	-0.04849437	0.189943084	0.211413086	-0.03906218	0.100579024	0.248068063	-0.060639303	0.14899302	0.03853771	0.014833365	0.059259437	-0.066195515	0.029952827	0.061128605	0.020553992	0.032100912	0.01433846	-0.176128024	-0.053332893	-0.279194616	-0.011500409	0.003763338	-0.343872223	-0.029708966	0.001044002	-0.443492302	-0.05124836	-0.024997814	-0.171191248	0.000928091	0.008104414	-0.11057381
MCZ_63686	0.164243419	0.075468535	0.057697379	0.262040566	-0.229418634	-0.115958489	0.215006535	-0.201179942	-0.072391422	-0.16214442	0.027860992	0.093344334	0.158315291	-0.059670228	0.098525021	0.156651877	0.197742987	-0.067637419	0.179599391	0.198841196	-0.06180889	0.067691449	0.255959737	-0.068097168	0.137979777	-0.00039116	0.024661936	0.016043915	-0.065768667	0.068952964	0.039952142	0.017717479	0.068480316	0.011368235	-0.189771112	-0.070181102	-0.258078101	-0.028059834	-0.016484598	-0.323788441	-0.025139582	-0.044314628	-0.403002949	-0.00972153	-0.072493182	-0.158085938	-0.049286236	0.051372851	-0.084828494
MCZ_63699	0.154959979	0.020828577	0.089213024	0.263923222	-0.215322183	-0.093791987	0.193207353	-0.16743111	-0.033494844	-0.141080625	0.012768817	0.055976802	0.150662087	-0.060199067	0.104863819	0.168343798	0.209883972	-0.0714981	0.190010823	0.211107765	-0.05423799	0.077430915	0.247686019	-0.06409298	0.163750488	0.005783005	0.024228492	0.04539521	-0.079395231	0.039778285	0.059272761	0.00609933	0.047435852	-0.017020172	-0.168996894	-0.079091124	-0.27436435	-0.033017674	0.003335203	-0.34511891	-0.039683193	-0.018465246	-0.420217465	-0.032204416	-0.052730639	-0.149580151	0.004305448	0.031073689	-0.102103827
KU_113235	0.199445225	0.009690344	0.059755378	0.23736559	-0.177667978	-0.060217743	0.19523301	-0.150842296	-0.013680845	-0.098722301	-0.009848489	0.040605423	0.15641339	-0.065364552	0.089126952	0.133375293	0.159864281	-0.056084677	0.149407478	0.181886592	-0.042418872	0.054233355	0.215086465	-0.045192656	0.140368666	0.031032098	-0.000824921	0.098639994	-0.056847017	0.027275689	0.083902914	0.024274895	0.031753575	0.054985826	-0.159240774	-0.040193196	-0.255246751	-0.051152946	0.00664744	-0.390347316	-0.014792159	-0.044841456	-0.542055665	0.054837926	-0.072565901	-0.127578256	-0.028721889	0.03674262	-0.100846641
KU_113236	0.175122514	0.027118371	0.058819915	0.260140359	-0.194329768	-0.059415452	0.184382558	-0.165164832	0.001816056	-0.10444502	-0.015155289	0.030596269	0.14264519	-0.087921998	0.076955528	0.14375268	0.181070008	-0.044976076	0.153783279	0.211742045	-0.029224513	0.066263948	0.234684087	-0.052574221	0.159143112	0.037989485	-0.014955314	0.098467877	-0.071667629	0.024741256	0.083910627	0.024628101	0.027712484	0.018412526	-0.169222174	-0.032028678	-0.266780396	-0.04315975	0.022177518	-0.367340709	-0.02363432	-0.027344421	-0.493652248	0.034747044	-0.052822855	-0.149271644	-0.006306734	0.018060345	-0.115380978
KU_101108	0.160240687	0.087837109	0.067969885	0.271690637	-0.220836741	-0.0961909	0.206502633	-0.183679644	-0.051880793	-0.124366006	-0.010969899	0.071386339	0.146512299	-0.069001077	0.105322753	0.139051487	0.203492209	-0.060468164	0.152134429	0.225868516	-0.059671725	0.055646775	0.268506704	-0.04794248	0.152071614	-0.02727788	-0.016585326	0.053098456	-0.089024172	0.040145532	0.063034779	-0.00265267	0.045691218	-0.027233617	-0.190625858	-0.023864624	-0.241508248	-0.02043028	0.014210034	-0.329247588	-0.032137289	-0.044476896	-0.434943908	0.015914653	-0.093756375	-0.162066908	-0.01502682	0.043860363	-0.071707999
KU_87304	0.125536864	0.057039131	0.077491189	0.26732932	-0.204396992	-0.073133271	0.213371061	-0.174695194	-0.043801249	-0.090068639	-0.054957107	0.04947727	0.116503342	-0.048723776	0.116837745	0.152978349	0.202893033	-0.06169469	0.162957894	0.217600311	-0.054880002	0.045547724	0.235232351	-0.074971834	0.156086878	0.022572246	0.005525405	0.085190897	-0.089559306	0.024424021	0.079823821	-0.005966875	0.039700107	-0.007981195	-0.186448815	-0.055752055	-0.254506385	-0.017980601	0.017238654	-0.331889497	-0.011646068	-0.029511183	-0.483503353	0.033614893	-0.075193742	-0.149181352	-0.016484056	0.0502943	-0.079363634
UF_39480	0.165754917	0.079901838	0.053920474	0.266712404	-0.248611176	-0.072700707	0.202168629	-0.192983601	-0.046668379	-0.130356797	-0.042590089	0.094820605	0.127655416	-0.086533954	0.108498807	0.120881719	0.211384079	-0.071331657	0.136200114	0.241902966	-0.06632369	0.021028342	0.268942111	-0.065753267	0.15448348	0.032475215	-0.0262352	0.069024604	-0.083226568	0.031882635	0.07456654	-0.000547398	0.04521724	0.022015187	-0.197600836	-0.05420338	-0.243717613	-0.021879804	0.002480485	-0.309693246	0.002543234	-0.056647229	-0.416528314	0.071076683	-0.10223302	-0.145420074	-0.048312557	0.071045891	-0.12307649
UF_39501	0.164980648	0.091862058	0.066694326	0.280874101	-0.212664691	-0.096971635	0.194894635	-0.174249575	-0.058912806	-0.109789536	-0.032980777	0.079485914	0.102854295	-0.075403626	0.112749546	0.140352407	0.177795724	-0.058793791	0.176997979	0.212489091	-0.058427038	0.050859812	0.248339023	-0.082188074	0.160073864	0.024422571	0.004337132	0.064861161	-0.090050049	0.045489921	0.0704267	-0.002547445	0.052842231	0.007148953	-0.183983047	-0.062134827	-0.253605625	-0.016163166	0.007154784	-0.329810774	-0.005079726	-0.03751483	-0.435060072	0.012630146	-0.09213318	-0.155944234	-0.010158751	0.068342486	-0.129730974
UF_39481	0.164493304	0.062538473	0.070354256	0.267443045	-0.230413271	-0.06627805	0.193843391	-0.191256269	-0.042595354	-0.123018649	-0.034793235	0.07703779	0.107365006	-0.097516293	0.099031505	0.14133136	0.211768986	-0.053985138	0.157194395	0.242721366	-0.070587086	0.046786365	0.257106119	-0.071785561	0.151166052	0.029630592	0.00368052	0.076199561	-0.075317449	0.034142488	0.084306829	0.012079366	0.044874897	-0.004337951	-0.181796508	-0.067706448	-0.256204686	-0.028920671	0.014079804	-0.324373669	-0.004463839	-0.03023184	-0.425624613	0.029308404	-0.080626399	-0.146865455	-0.032397146	0.049790976	-0.115260348
UF_57636	0.1603449	0.019709617	0.084684316	0.30969706	-0.208246688	-0.087016392	0.231404992	-0.162209299	-0.03218517	-0.116370701	-0.002384792	0.081868529	0.114235597	-0.071575007	0.115744947	0.158858806	0.20480208	-0.070959243	0.16136508	0.240546418	-0.063637502	0.050739076	0.243900999	-0.063392599	0.152926014	-0.011579848	-0.027742247	0.055539237	-0.080758021	0.017936132	0.055806177	0.000694639	0.026376813	-0.03806495	-0.176451433	-0.042012768	-0.257006146	-0.02243538	0.002727098	-0.334052472	-0.008854764	-0.037747899	-0.412130777	0.020368606	-0.077033326	-0.158580485	-0.027080914	0.063330728	-0.119084097
UF_56832	0.152690174	0.044423413	0.070458273	0.307506941	-0.20990568	-0.081779244	0.237537499	-0.178506277	-0.042716712	-0.145948408	0.0296125	0.035237516	0.111252856	-0.0646946	0.076311957	0.170537694	0.187271399	-0.04624079	0.18534203	0.195645817	-0.036391527	0.088510535	0.235291118	-0.0563096	0.129724973	0.00290232	0.019830377	0.034980533	-0.072012262	0.034277136	0.05080002	0.005350931	0.036005889	-0.001977775	-0.186237246	-0.060876643	-0.246911839	-0.034550394	0.019087237	-0.338548859	-0.040823134	0.001676503	-0.444101747	-0.01321939	-0.044335473	-0.165764694	0.001876009	0.025102123	-0.132251879
UF_151772	0.134898893	0.055113209	0.118154864	0.250822511	-0.24913882	-0.06949875	0.179366362	-0.200491945	-0.052128658	-0.120819682	-0.024275789	0.080867885	0.123375895	-0.026954016	0.106042138	0.174383786	0.247210315	-0.066268082	0.184375013	0.261190032	-0.057145286	0.076166985	0.271899299	-0.075933159	0.125564632	0.003821803	-0.007854802	0.065836125	-0.095007016	0.015463431	0.073010468	-0.008443856	0.016763189	-0.011026609	-0.184217086	-0.07177798	-0.249988747	-0.035675334	0.009357109	-0.301847303	-0.028644488	-0.036260949	-0.405461194	0.000632831	-0.060697333	-0.169265623	-0.026107257	0.058103027	-0.125455732
UF_151778	0.142583861	0.034551489	0.107307333	0.249708598	-0.245515132	-0.086350849	0.189645107	-0.203830541	-0.052516615	-0.131835723	0.005879497	0.065381656	0.123682167	-0.049101549	0.108215671	0.17350812	0.232782401	-0.06784543	0.19094736	0.243465193	-0.04875598	0.063598177	0.26616513	-0.07197623	0.137259542	0.018268502	0.014277886	0.06335276	-0.083305698	0.018376239	0.066041258	0.010956098	0.038315865	-0.009831724	-0.191842817	-0.064202965	-0.240360698	-0.022400077	0.013759514	-0.319085132	-0.031901656	-0.015992496	-0.414940886	-0.028278335	-0.056470091	-0.15792217	-0.015930265	0.02571807	-0.102748365
UF_151759	0.153195116	0.070493773	0.082192211	0.235684226	-0.233414712	-0.090839524	0.186218765	-0.201027742	-0.042418973	-0.125629303	-0.018842286	0.083451605	0.157191299	-0.059439168	0.090350052	0.158711758	0.2258723	-0.072451175	0.179059073	0.239734973	-0.059124823	0.04896647	0.285050391	-0.05797231	0.136407867	0.017303196	-0.01189633	0.073628587	-0.090999369	0.03165126	0.067507671	0.005639686	0.042019292	-0.026624967	-0.20356556	-0.044062812	-0.238132818	-0.022735164	0.011773673	-0.309457014	-0.014023327	-0.047468	-0.41521341	-0.002300206	-0.098786021	-0.160421797	-0.029417682	0.059760263	-0.103602094
MSUM_10428	0.123248987	0.057956782	0.076105983	0.288777778	-0.22268616	-0.116670583	0.234673831	-0.197760788	-0.059381775	-0.149036726	0.011485777	0.049532662	0.120698524	-0.070542105	0.085789716	0.17038152	0.201871633	-0.062501009	0.18450884	0.222164096	-0.059574986	0.086498144	0.255475181	-0.059184855	0.141870466	0.021522444	0.028015479	0.057792033	-0.081271807	0.04093861	0.054566025	0.014240861	0.050202536	-0.041099457	-0.197643553	-0.026934346	-0.248966575	-0.037299193	0.03358668	-0.303248781	-0.033052224	-0.007702253	-0.407261364	-0.000921508	-0.079821817	-0.176615136	-0.021504528	0.030588199	-0.115248768
UF_101895	0.125326753	0.074807488	0.074448234	0.274651703	-0.235248179	-0.081081652	0.217286784	-0.186976732	-0.050596915	-0.12697505	-0.014962375	0.059076615	0.136459962	-0.037199564	0.099640932	0.158920457	0.220444608	-0.062872855	0.17135299	0.218366083	-0.047845732	0.080932298	0.240455111	-0.058540156	0.137595066	0.010994239	-0.002438181	0.058190705	-0.078400004	0.029889475	0.07411496	-0.009466818	0.030657879	-0.028735107	-0.175443994	-0.052992446	-0.239338771	-0.031838071	0.013963352	-0.307639462	-0.022931916	-0.030198419	-0.45836336	0.016264741	-0.071183636	-0.172077115	-0.025773134	0.045793192	-0.085407752
AMNH_149625	0.169211584	0.020405866	0.086786737	0.297377396	-0.225626958	-0.101200676	0.211017254	-0.197942825	-0.063511013	-0.159462632	-0.014597451	0.078770029	0.137846278	-0.05608653	0.104375001	0.15013892	0.20026309	-0.065207405	0.168414943	0.225186961	-0.058100809	0.052087268	0.249407302	-0.076282507	0.144194801	0.020587714	0.010834661	0.052004994	-0.071290197	0.043991854	0.043832665	0.017428634	0.043597435	-0.016069289	-0.196524046	-0.052077529	-0.226008989	-0.012506277	0.016088008	-0.303625064	-0.010808647	-0.022449652	-0.425324664	-0.006125562	-0.082033741	-0.165080685	-0.019105583	0.040703285	-0.102136976
UMMZ_115583	0.137608451	0.060570467	0.097669115	0.268779704	-0.225486091	-0.087558004	0.190890287	-0.189874965	-0.03735953	-0.102096086	-0.019460161	0.033839108	0.107958047	-0.054689386	0.130984191	0.163007612	0.209654101	-0.048871661	0.178258283	0.224929489	-0.043275225	0.08228997	0.226898459	-0.053049173	0.163957436	0.021958757	0.013445946	0.07526779	-0.076055918	0.008692285	0.072478756	0.006950992	0.027883761	-0.035479522	-0.18427376	-0.050456653	-0.249972029	-0.024783061	0.004073455	-0.333079643	-0.0388281	-0.019458133	-0.467359005	-0.021421897	-0.028525626	-0.149392453	0.002458876	0.018720937	-0.098609092
KU_63380	0.158194558	0.042229716	0.095201554	0.278979786	-0.219659291	-0.093410424	0.193608957	-0.179467738	-0.053460439	-0.127332008	0.010931672	0.037412126	0.125938286	-0.032339152	0.112343393	0.184906848	0.194912836	-0.055432107	0.191497851	0.187587251	-0.040063191	0.091420884	0.220264976	-0.069346488	0.153208662	0.010975473	0.023224797	0.047991354	-0.064353335	0.040954283	0.049501724	0.02033985	0.0453854	-0.000441318	-0.149086792	-0.076353294	-0.258806145	-0.032826162	0.006405666	-0.33715931	-0.042382106	-0.01469439	-0.466835839	-0.027712229	-0.032014795	-0.162427819	-0.015009073	0.018669469	-0.098230824
UMMZ_104443	0.168521501	0.048171047	0.082905209	0.251722489	-0.234342615	-0.092717486	0.182891052	-0.176507919	-0.047424647	-0.12781053	0.045124648	0.038923397	0.12964104	-0.047263946	0.093519817	0.184690425	0.184048378	-0.030234594	0.196407076	0.194316562	-0.013573298	0.103658074	0.236236663	-0.052871597	0.125855787	0.029912867	0.015949415	0.045559834	-0.062057811	0.024229965	0.060810915	0.024168262	0.03148482	0.005552485	-0.200504643	-0.050727272	-0.247803083	-0.028018145	0.000603426	-0.340109289	-0.065282121	-0.019311328	-0.483932486	-0.057598418	-0.024514466	-0.148857019	0.006837711	0.010365589	-0.098658787
CAS_39413	0.141043332	0.03350672	0.081235994	0.28349528	-0.23834399	-0.078313605	0.219331837	-0.187462273	-0.042324181	-0.126745282	0.002533863	0.046593984	0.134440555	-0.037083147	0.120715736	0.163030358	0.215210623	-0.057024189	0.177158003	0.214329957	-0.045402455	0.066790955	0.247645819	-0.04999619	0.145258226	-0.001551394	-0.003341402	0.053416597	-0.066871582	0.026333528	0.049187688	0.005833422	0.028280692	-0.011142269	-0.166888403	-0.063332945	-0.269843966	-0.030560362	0.01267179	-0.341005204	-0.022826988	-0.016252835	-0.427816229	-0.010817539	-0.047680715	-0.154343657	-0.009785282	0.032332532	-0.09431304
CAS_39412	0.131746518	0.06968216	0.071617474	0.260865716	-0.235159708	-0.07965889	0.196722203	-0.195013977	-0.03625437	-0.120538851	0.002649159	0.047723469	0.109588938	-0.0185725	0.106191175	0.166137219	0.215078919	-0.0597065	0.189021952	0.210062092	-0.035160368	0.084164325	0.257422125	-0.038904715	0.156795997	-0.004204189	-0.006049395	0.061928106	-0.084440183	0.020877076	0.066227243	0.00265453	0.034521439	-0.010625809	-0.171486014	-0.064791994	-0.264573214	-0.028632432	0.016314985	-0.344467886	-0.035283966	-0.016458866	-0.441422521	-0.024067001	-0.053550193	-0.153671272	-0.017740106	0.027783472	-0.094754485
CAS_39414	0.167338066	0.095946187	0.058568696	0.289503889	-0.201542014	-0.094404808	0.202712453	-0.170530143	-0.045808828	-0.136547602	-0.003592601	0.033728642	0.140397066	-0.03361044	0.105534249	0.182499474	0.193518432	-0.063336634	0.187222064	0.195543779	-0.028081733	0.092263717	0.233575369	-0.060153757	0.142251614	-0.021233654	0.017694967	0.038132569	-0.073314067	0.035632168	0.047256409	0.004933038	0.045466286	-0.005791501	-0.173142266	-0.052877484	-0.275568221	-0.028396658	0.023352829	-0.33770212	-0.020810651	-0.008465346	-0.429422423	-0.00482991	-0.055885464	-0.180784672	-0.032351481	0.032619109	-0.123352621
UF_67183	0.151959303	0.038991299	0.062715182	0.281266052	-0.228293548	-0.079171462	0.210810231	-0.154131627	-0.058419119	-0.123505436	-0.045438212	0.082086086	0.10901383	-0.02802797	0.094564481	0.156802429	0.207114877	-0.06681813	0.174184435	0.216266408	-0.047846762	0.069831588	0.248721106	-0.084340509	0.154006994	0.013871848	0.015401238	0.058119744	-0.072218703	0.033352049	0.059876526	0.002107743	0.045905726	-0.013778442	-0.181729004	-0.049413551	-0.245782969	-0.032756628	0.000222291	-0.317924913	-0.028408804	-0.040010656	-0.459456089	0.042236622	-0.069914473	-0.158774966	-0.046190922	0.047838554	-0.094867018
UF_122719	0.186783335	0.033405721	0.061058454	0.274563081	-0.201605305	-0.087506769	0.212510347	-0.169873636	-0.041348008	-0.137652359	-0.035757799	0.102897259	0.156544656	-0.03525188	0.085327187	0.143752434	0.212750862	-0.071752892	0.154607792	0.223445876	-0.069992762	0.055316466	0.269232352	-0.075731574	0.132492625	-0.002547672	-0.010072822	0.047824103	-0.093776711	0.041993488	0.056939245	-0.007107652	0.048980551	-0.019826709	-0.186103483	-0.041612683	-0.246892142	-0.025339813	0.001564799	-0.31666435	-0.014376014	-0.057849175	-0.432146646	0.048446675	-0.104316144	-0.169199192	-0.049006999	0.063107432	-0.08019468
UF_67182	0.150989862	0.000438803	0.064813791	0.287868278	-0.196787317	-0.087512626	0.229720559	-0.166515555	-0.046569962	-0.132829673	-0.020387834	0.084244447	0.136501788	-0.045209182	0.076557697	0.165599574	0.209752901	-0.066189355	0.169671646	0.218350795	-0.059449085	0.075734562	0.241746626	-0.082184801	0.134394702	0.018344288	0.008935394	0.037003189	-0.072915493	0.052384187	0.049704302	0.003991316	0.054426783	-0.025058562	-0.182145801	-0.040202086	-0.24000619	-0.032906974	0.00019197	-0.307917838	-0.026453848	-0.049928339	-0.475670949	0.037094838	-0.064528809	-0.146303284	-0.038193978	0.043658408	-0.091162147
MCZ_83666	0.176077118	0.033927224	0.085844194	0.275251922	-0.196737252	-0.069663842	0.180817145	-0.152446408	-0.017956471	-0.091338588	-0.056528641	0.049386153	0.140398499	-0.025040144	0.127268137	0.119706234	0.155734671	-0.051316339	0.130386396	0.178186285	-0.033215321	0.035201506	0.190148505	-0.074326593	0.147138521	0.053963368	-0.015004474	0.109373986	-0.085180332	0.019990896	0.07644931	0.008417469	0.03821617	0.088149331	-0.166619916	-0.05805108	-0.259877135	-0.040521294	-0.000295774	-0.391489727	0.011987419	-0.031891209	-0.543406565	0.091544751	-0.053831879	-0.145005621	-0.037261677	0.022651873	-0.049513495
MCZ_83656	0.190096427	0.045878166	0.092789331	0.282947637	-0.267896246	-0.074540684	0.192194374	-0.17836056	-0.034961678	-0.148697367	0.008019608	0.074976817	0.153179449	-0.035240071	0.126330205	0.146925402	0.175592848	-0.059738853	0.150800325	0.196655057	-0.040536064	0.041411798	0.224846462	-0.058612157	0.125225138	0.044865136	0.005458273	0.04078992	-0.085583543	0.017805048	0.038363105	0.011375695	0.044857224	0.099412125	-0.167925003	-0.095146744	-0.209226346	-0.06717258	0.005979634	-0.345550229	-0.032410697	-0.019036042	-0.47690287	0.071680552	-0.023802064	-0.150300979	-0.042400627	0.000221444	-0.093338825
MCZ_92726	0.168582239	0.036704254	0.095257131	0.223703661	-0.215086801	-0.060199814	0.169900708	-0.149607178	-0.025179893	-0.08584242	-0.033307495	0.028414386	0.133042525	-0.040783338	0.123398319	0.148524212	0.155990846	-0.038443295	0.159444381	0.164935012	-0.031073231	0.055387487	0.18770754	-0.054322824	0.160297695	0.057754435	0.00708887	0.103569728	-0.065770155	0.016601713	0.082321493	0.029696985	0.030522582	0.087238915	-0.145794788	-0.074123628	-0.263444335	-0.059585114	0.013691148	-0.404797187	-0.026609016	-0.012716737	-0.564073693	0.029336137	-0.045449188	-0.144569644	-0.01586049	0.009479441	-0.04285525
UF_166246	0.171099654	0.055009564	0.065911413	0.293164298	-0.217392469	-0.095242602	0.21134039	-0.157147641	-0.047446777	-0.132034216	-0.007572584	0.08126961	0.151206516	-0.062709079	0.070064448	0.153747007	0.195678154	-0.077767861	0.173457318	0.198790263	-0.05873183	0.064413292	0.209266907	-0.034216316	0.132485776	0.01913964	0.017848869	0.065244789	-0.079774391	0.040273404	0.0776845	0.003681844	0.03720393	-0.013214779	-0.170620483	-0.030437056	-0.265413967	-0.012569726	0.005939362	-0.334295972	-0.012896585	-0.039291671	-0.456252095	0.002333438	-0.092195346	-0.156653024	-0.01758835	0.052146517	-0.095221324
UF_149679	0.147206992	0.050118547	0.084218768	0.307597265	-0.187855753	-0.086820977	0.238563087	-0.166261643	-0.046085036	-0.116317954	0.000493317	0.061720822	0.130404915	-0.025776471	0.107939723	0.167608403	0.16893037	-0.050924542	0.179110766	0.179065888	-0.043134796	0.068755819	0.183371443	-0.04864432	0.131352415	0.010469175	0.00454387	0.065595124	-0.073715624	0.03453318	0.068891717	0.000149001	0.02662802	-0.015872462	-0.166478542	-0.061839313	-0.266504693	-0.021200037	0.011137829	-0.361722672	-0.026691554	-0.0299521	-0.484411251	0.010014134	-0.049816126	-0.152485302	-0.002468535	0.038878069	-0.091913746
UF_15845	0.174338261	0.077366658	0.058967222	0.268508611	-0.218505375	-0.07919483	0.197362027	-0.160231768	-0.045898304	-0.112736618	0.001188283	0.052456086	0.120693529	-0.054557601	0.098018426	0.159272567	0.161431761	-0.039890392	0.191181397	0.183763347	-0.030617179	0.071432496	0.221902086	-0.061617669	0.159246288	0.019148259	0.01349163	0.06270015	-0.064008535	0.037086555	0.068690088	0.02192293	0.037254886	0.017576721	-0.163207058	-0.070769887	-0.274457249	-0.030483333	0.014876514	-0.364791262	-0.02210841	-0.021275323	-0.466407209	-0.012927328	-0.054751502	-0.156230372	-0.007206883	0.03168207	-0.109217616
UF_15847	0.174449246	0.055459567	0.070771158	0.282280671	-0.208847838	-0.066412911	0.205485052	-0.165004415	-0.039060435	-0.120155484	0.012611993	0.040553184	0.095990958	-0.057644653	0.093063793	0.155222452	0.164894508	-0.05629633	0.184708515	0.182341319	-0.038496337	0.075335547	0.232728478	-0.049238364	0.162324474	0.020997085	0.012288479	0.061173516	-0.055309182	0.038666588	0.077249186	0.014401634	0.046217883	0.009172028	-0.171006797	-0.081378684	-0.271259809	-0.028467007	-0.010257923	-0.359390791	-0.025385963	-0.019615138	-0.472830718	-0.015833277	-0.023508608	-0.15004132	-0.003549916	0.0230108	-0.111335757
UF_15835	0.19134566	0.033753737	0.039953086	0.269577417	-0.222270932	-0.072680166	0.202220963	-0.166855508	-0.046858042	-0.133265096	0.027063507	0.052582391	0.122661578	-0.056337019	0.09082833	0.171849648	0.168459849	-0.05037851	0.203667168	0.165494963	-0.031295196	0.058396354	0.2349903	-0.041601082	0.154850222	0.030659156	0.010168323	0.05126404	-0.052850749	0.046718093	0.059675498	0.025609293	0.047256967	0.009148271	-0.154636372	-0.080966894	-0.264002724	-0.019381697	0.004793585	-0.358730592	-0.029688117	-0.022992366	-0.464338323	-0.049300188	-0.053022835	-0.159995468	-0.007029151	0.03437443	-0.112654157
UF_86742	0.15537269	0.067953608	0.072785633	0.320370632	-0.186418837	-0.107076826	0.25453417	-0.156276581	-0.061581732	-0.12464221	-0.030979655	0.106887122	0.163728538	-0.05534102	0.082529828	0.133855966	0.14890891	-0.066624227	0.145701529	0.159823746	-0.095565036	0.009492006	0.199515137	-0.06985122	0.143618614	0.020260058	0.035366734	0.056765814	-0.076125663	0.051374254	0.072618783	-0.00153351	0.058425599	0.01736568	-0.161755048	-0.052306627	-0.264581138	-0.01252668	-0.001542162	-0.332858614	0.01214711	-0.058747223	-0.474964733	0.081591844	-0.113140946	-0.152531281	-0.026268613	0.082740311	-0.110287999
UF_86737	0.150957731	0.03088417	0.076084232	0.327198987	-0.188799853	-0.105455114	0.257525033	-0.15624576	-0.059700774	-0.142569427	-0.02915569	0.099579271	0.140954812	-0.06050214	0.077129553	0.145833793	0.14314886	-0.079652226	0.162764561	0.158103254	-0.082173924	0.029194652	0.186139072	-0.075819179	0.142989768	0.04175484	0.025054751	0.055868379	-0.0589732	0.05546857	0.062811688	0.022687724	0.058829064	0.029377346	-0.141223834	-0.063986448	-0.267519772	-0.022162395	0.002310833	-0.341749673	0.009581761	-0.054308753	-0.469327684	0.070572469	-0.104369162	-0.151036079	-0.038831102	0.086419046	-0.123533485
UMMZ_54812	0.139600658	0.069778572	0.087596515	0.241644324	-0.176287248	-0.062624042	0.198364021	-0.169834101	-0.021114627	-0.104224899	-0.02510949	0.039336598	0.125767852	-0.054827779	0.096127508	0.162819762	0.206723025	-0.064410373	0.176537747	0.211983491	-0.03771269	0.082580013	0.221467356	-0.042694237	0.176539905	0.008367075	0.00045889	0.087028608	-0.098325859	0.010414688	0.086526307	-0.001944929	0.030603118	-0.017993825	-0.166057166	-0.032549758	-0.25971969	-0.017784706	0.013154186	-0.359571024	-0.03454959	-0.022712329	-0.497223124	0.01078434	-0.045899209	-0.160698603	-0.01678013	0.018123297	-0.091127402
UMMZ_54807	0.155072239	0.05274015	0.076392227	0.260695733	-0.189151476	-0.083727211	0.201049781	-0.168231018	-0.041092162	-0.112470171	-0.022077676	0.076593241	0.154318949	-0.048418332	0.093687421	0.154757378	0.192316817	-0.072874197	0.170828165	0.201590854	-0.053685324	0.069640399	0.22360396	-0.057798087	0.136336023	0.028593033	0.003733502	0.064373056	-0.074082404	0.035103845	0.0583706	-0.002455594	0.048419677	0.017085738	-0.176204549	-0.036645243	-0.262900426	-0.03031179	-0.005876437	-0.351490147	-0.016942273	-0.049737211	-0.48788478	0.043561024	-0.067466574	-0.143199324	-0.037233144	0.039384977	-0.075952519
UF_122740	0.161519705	0.062771873	0.086801915	0.272868171	-0.222209698	-0.087005816	0.200883194	-0.170614608	-0.042724172	-0.129376294	0.020420574	0.044433411	0.137619857	-0.034450724	0.092947353	0.179392522	0.154434378	-0.034816258	0.185163376	0.173048212	-0.052946361	0.085827696	0.206117675	-0.018929841	0.146611747	0.022073559	0.015274424	0.052395449	-0.050241579	0.025163553	0.070082575	0.018172222	0.035655414	0.006328123	-0.162960053	-0.062037699	-0.286409115	-0.030288	-0.003902465	-0.370866576	-0.039292784	-0.018365295	-0.475900306	-0.043664332	-0.030230659	-0.145301933	0.007053188	0.006038373	-0.10062323
UF_122732	0.148999377	0.088791041	0.060501761	0.258129137	-0.224609098	-0.085861135	0.192173718	-0.186546166	-0.054964851	-0.120272542	0.013331527	0.071935726	0.113699118	-0.036689324	0.09186477	0.159486061	0.171961847	-0.045782751	0.180498249	0.183423388	-0.039471573	0.074928665	0.225390725	-0.035222153	0.157171933	0.029412913	0.005918618	0.059996451	-0.055873247	0.033825669	0.072095656	0.007951567	0.04996978	0.018023776	-0.192266726	-0.060447835	-0.279020706	-0.036170481	-0.010792891	-0.363825967	-0.026646463	-0.040219386	-0.460045498	-0.008684182	-0.048611633	-0.144272675	-0.031589968	0.040088049	-0.095378148
UF_122777	0.164471418	0.056647653	0.081057557	0.287078583	-0.209767757	-0.092576373	0.212378433	-0.179060444	-0.043153193	-0.109876677	-0.010336714	0.066955468	0.134555615	-0.046785945	0.10277201	0.126612724	0.165461758	-0.058488917	0.147912153	0.176158116	-0.051283099	0.040291649	0.201206774	-0.064615321	0.153021467	0.027871616	0.016398617	0.084924795	-0.069359177	0.035654695	0.078645599	0.004922791	0.058154455	0.012785372	-0.165910818	-0.072666003	-0.279777737	-0.019725883	-0.004599187	-0.371502	0.001544677	-0.043612631	-0.476404036	0.012782856	-0.065575334	-0.125568499	-0.005944377	0.047032503	-0.086912628
MCZ_189933	0.140627104	0.021104959	0.104010253	0.292141074	-0.230921579	-0.088856908	0.249928085	-0.184263198	-0.039767237	-0.110319138	-0.000504364	0.078484712	0.128557802	-0.047601555	0.105249707	0.153737668	0.184257316	-0.059724191	0.152391732	0.220441073	-0.071455359	0.053329082	0.224345916	-0.033510843	0.131649089	0.02455605	-0.030125217	0.040066799	-0.066963113	0.035443293	0.048261585	0.008660176	0.034205861	-0.002216492	-0.176162297	-0.057777784	-0.266931208	-0.029688703	0.004057435	-0.340755343	-0.013466028	-0.04310518	-0.456677788	0.021973689	-0.070387242	-0.129810165	0.000119301	0.06808048	-0.074880287
MVZ_174829	0.178433992	0.037575252	0.064356392	0.268213492	-0.235380942	-0.095317953	0.201379113	-0.181954171	-0.062377332	-0.138829666	0.022438234	0.078667636	0.166455818	-0.070196245	0.073939008	0.144292766	0.187384966	-0.047041339	0.170903898	0.2139341	-0.047057654	0.06180644	0.249886192	-0.073501052	0.140647222	0.012598473	0.013127314	0.048112147	-0.050531407	0.063463776	0.04006113	0.024758783	0.052093861	-0.001991816	-0.199384961	-0.059888562	-0.252585235	-0.027209898	0.015514359	-0.32585316	-0.024968644	-0.036107073	-0.429982771	-0.009999064	-0.090299709	-0.165969793	-0.025834652	0.039813833	-0.091916242
MCZ_109953	0.119946464	0.03201249	0.076833802	0.301579253	-0.20660379	-0.090901642	0.24167573	-0.186409997	-0.051630202	-0.120505814	0.002315046	0.043114509	0.127096258	-0.033567236	0.086664405	0.169963684	0.173474901	-0.056976344	0.178460973	0.183433577	-0.036113032	0.058805938	0.219868322	-0.062688146	0.159010543	0.025365358	0.023677553	0.040082927	-0.073073723	0.047030855	0.061004719	0.012519621	0.040102412	-0.005101793	-0.161798025	-0.052447091	-0.258198539	-0.031074285	0.019801198	-0.34141002	-0.032399395	-0.008374376	-0.472129762	0.01940685	-0.053745857	-0.165955715	-0.020793587	0.027017846	-0.093569552
MCZ_109951	0.143843231	0.016588684	0.086541831	0.296181396	-0.19689308	-0.056011643	0.216271825	-0.157318831	-0.021435666	-0.117313862	-0.035079241	0.057005348	0.13838111	-0.048525802	0.083497463	0.167549022	0.183785386	-0.057717818	0.174009625	0.183255792	-0.050008667	0.023561444	0.230660288	-0.046185319	0.154909453	0.027836485	-0.000241043	0.076585349	-0.080127617	0.015976198	0.081230183	0.006302509	0.020803451	0.006851123	-0.1763098	-0.04511219	-0.266379051	-0.034800846	0.002836051	-0.347578163	-0.029088751	-0.046222965	-0.48431508	0.053670008	-0.027856749	-0.154818795	-0.016043106	0.036848619	-0.097431501
ANSP_24157	0.172795954	0.057555659	0.073533064	0.256612758	-0.209338258	-0.07480736	0.207070973	-0.17199441	-0.034877929	-0.093691783	0.013545395	0.029475794	0.157350813	-0.055207831	0.079709757	0.168692658	0.187292054	-0.037148846	0.176214711	0.179032275	-0.027777418	0.08069107	0.223916747	-0.035259807	0.15672965	0.008967628	0.024485093	0.051769282	-0.064929244	0.030740935	0.065913777	0.012969943	0.028490125	-0.045237911	-0.173407253	-0.044427584	-0.270917264	-0.032370472	0.00540652	-0.346859772	-0.052019627	-0.023519652	-0.498874173	-0.034886027	-0.038009291	-0.141384211	0.012343741	0.005115479	-0.10017271
UF_135775	0.143935393	0.053666002	0.090718615	0.281936545	-0.201555397	-0.082466304	0.221247881	-0.192055928	-0.05040817	-0.148811578	-0.010523562	0.072596438	0.117314955	-0.06999235	0.107819732	0.174994916	0.192046276	-0.06678995	0.194250285	0.215736908	-0.052588946	0.062768332	0.253765607	-0.078618395	0.142708172	-0.005491741	0.009688116	0.065502639	-0.080209389	0.024478835	0.069204394	0.003198463	0.040268102	-0.012751764	-0.173035636	-0.082740015	-0.254340693	-0.012204096	0.029173273	-0.329222852	-0.026861921	-0.019738679	-0.40292334	-0.024371481	-0.061447227	-0.201258508	-0.009773348	0.03860059	-0.103106121
UF_135776	0.139085971	0.050891387	0.083787519	0.304546735	-0.21540933	-0.072951361	0.239114034	-0.174382984	-0.039861438	-0.112862502	-0.04418124	0.09413645	0.110369113	-0.061009882	0.097410862	0.131273253	0.209293565	-0.079919449	0.138043488	0.207712362	-0.072092037	0.026855274	0.22258387	-0.084115158	0.137325973	0.022928676	0.00283465	0.094482161	-0.098783725	0.033031651	0.080941499	-0.006085456	0.044070717	-0.002845075	-0.176042914	-0.09427891	-0.257362801	-0.00571559	0.017378386	-0.320236733	0.009130773	-0.035790018	-0.45064442	0.057620826	-0.103620946	-0.159805273	-0.02077759	0.080438793	-0.085898916
UF_135773	0.156831654	0.043818722	0.083032499	0.286749863	-0.195786094	-0.076616742	0.225058274	-0.164586083	-0.036729503	-0.092524925	-0.017010728	0.056040114	0.117011837	-0.080724057	0.102540024	0.145420163	0.201627788	-0.068985589	0.157220899	0.212193562	-0.040830735	0.051683519	0.220364619	-0.073865176	0.145018865	0.004317078	0.004961492	0.087616314	-0.092818752	0.030064304	0.07166457	-0.002779778	0.037692503	-0.031562364	-0.159424123	-0.04654284	-0.270575498	-0.035540788	0.022476391	-0.338678438	-0.033769618	-0.023637683	-0.476850743	0.031520901	-0.079034254	-0.152752672	0.00133427	0.049678199	-0.075943532
MCZ_78937	0.146737746	0.068018491	0.064967802	0.240321191	-0.192071072	-0.088490484	0.191003608	-0.177218467	-0.036618261	-0.117192814	-0.013880011	0.081435252	0.135822558	-0.051667377	0.105755297	0.160788696	0.190747527	-0.064656119	0.172207369	0.199839346	-0.047866344	0.079963129	0.241663047	-0.055064472	0.154918285	0.016224337	-0.007807417	0.06913961	-0.083299472	0.041465508	0.075804311	0.006404059	0.043455597	0.002946441	-0.178842841	-0.050536237	-0.261327301	-0.046729015	-0.001759824	-0.33955543	-0.040432418	-0.043747616	-0.484892438	0.018630321	-0.069501726	-0.14723181	-0.02830342	0.027544233	-0.081164858
MCZ_78936	0.15246745	0.07622594	0.079660768	0.220143174	-0.207928048	-0.070141432	0.16733169	-0.182640191	-0.021157427	-0.070282643	-0.043973387	0.030861204	0.128666544	-0.055197351	0.102009828	0.176422738	0.203868253	-0.037750728	0.186176492	0.224644007	-0.038114695	0.092109042	0.266001249	-0.049222378	0.160992395	0.028433258	0.015149677	0.086245075	-0.085857187	0.017992162	0.08501913	0.00124429	0.028535244	-0.036682094	-0.183065281	-0.033170412	-0.244336627	-0.029984267	-0.00279382	-0.345627627	-0.048845147	-0.01468337	-0.481553824	-0.021750457	-0.029759987	-0.193401525	-0.018075361	0.005974089	-0.09255396
UTEP_8220	0.15815654	0.066039671	0.07996323	0.258384734	-0.206568128	-0.079629593	0.181648257	-0.175644811	-0.035962761	-0.096336822	-0.025529163	0.045405881	0.121899559	-0.057283161	0.10531029	0.160680667	0.202163988	-0.052851083	0.1664342	0.207201644	-0.044245809	0.072400879	0.237832139	-0.068860402	0.141124782	0.012741047	0.013090312	0.071913832	-0.083649036	0.036333584	0.071555762	0.004988224	0.033831912	0.000119884	-0.169496161	-0.053672702	-0.248187522	-0.032503585	0.009740035	-0.344928925	-0.033466527	-0.029588539	-0.503583759	0.008423251	-0.059740631	-0.138880708	-0.013470066	0.029723551	-0.067908563
UTEP_8221	0.138887798	0.046033446	0.079332582	0.292025166	-0.195077406	-0.078501862	0.227428213	-0.175963066	-0.042597396	-0.118768279	-0.034407905	0.067637352	0.111330466	-0.057533493	0.103769984	0.160999644	0.206280744	-0.065421917	0.167610679	0.223234032	-0.050837685	0.062269436	0.244276074	-0.081901026	0.128837755	-0.001015479	-0.002331495	0.065079708	-0.088741811	0.040007416	0.06529348	0.00550943	0.032205909	-0.00355561	-0.191177267	-0.058334883	-0.26978818	-0.047437742	0.02788084	-0.335155013	-0.02948039	-0.022337322	-0.432908226	0.057778463	-0.072595296	-0.16084667	-0.022945425	0.050543742	-0.082173672
UTEP_8330	0.141744622	0.050654845	0.082725613	0.280957938	-0.208096518	-0.080125436	0.216456406	-0.178266171	-0.045388072	-0.10680061	-0.003408246	0.041227734	0.119722376	-0.060587996	0.093293578	0.171602733	0.187594684	-0.046529038	0.182214446	0.193671099	-0.035505358	0.076926429	0.244823291	-0.058301834	0.137364372	0.009933697	0.010184855	0.050291067	-0.071038508	0.034453917	0.063255869	0.003198963	0.03575957	-0.014692506	-0.174151407	-0.047515268	-0.252088413	-0.017512522	0.01633658	-0.352187074	-0.037327244	-0.012447034	-0.4817437	-0.02633012	-0.050319831	-0.143230698	0.005812017	0.027399658	-0.080105949
CAS_9287	0.160792824	0.044126829	0.081171824	0.264390139	-0.230162746	-0.08099404	0.178620066	-0.177730924	-0.040372922	-0.101739906	-0.005946567	0.061421333	0.137092229	-0.02368131	0.104698922	0.155565322	0.171873138	-0.046211777	0.164263625	0.196338324	-0.046085471	0.0876332	0.193628848	-0.062542933	0.136417777	0.02225689	0.008916879	0.063412029	-0.050284507	0.032929347	0.061737781	0.021043809	0.034572635	0.069867542	-0.136755305	-0.085047841	-0.266617985	-0.041271725	0.000195925	-0.377125368	-0.023663519	-0.038579902	-0.499391877	0.010441069	-0.051820529	-0.132112244	-0.024529251	0.040902187	-0.109550754
MCZ_59240	0.154239099	0.095223393	0.061258156	0.26992036	-0.220756761	-0.080184547	0.198065606	-0.177550001	-0.04217381	-0.094297097	-0.010803887	0.051123096	0.147625957	-0.0021751	0.103382274	0.153784236	0.165561694	-0.042902606	0.165896874	0.178241236	-0.017084019	0.066927066	0.181072968	-0.044399378	0.152901638	0.00726036	0.009279508	0.079807303	-0.060544831	0.019570069	0.080164804	0.006167546	0.034878787	0.037826058	-0.161919655	-0.061716801	-0.261963532	-0.026865914	0.005017018	-0.38048771	-0.016674389	-0.030509492	-0.499578727	0.016324586	-0.051567312	-0.157314161	-0.016125636	0.023583312	-0.117406424
MCZ_59235	0.158881931	0.046585184	0.075274428	0.273184948	-0.24023514	-0.086129741	0.201305812	-0.189382957	-0.052573925	-0.106235278	0.033518164	0.034435285	0.135096547	-0.033256178	0.100830432	0.154351451	0.160679158	-0.037670548	0.173126683	0.174867683	-0.018996362	0.089161024	0.208100544	-0.055393085	0.129265378	0.036293703	0.035452191	0.046936115	-0.04633962	0.026878033	0.057697214	0.035623997	0.031292851	0.05980182	-0.172488279	-0.068228064	-0.265623629	-0.032462455	-0.013946789	-0.362529755	-0.035916956	-0.028587299	-0.499431358	-0.015032914	-0.011423375	-0.137319404	-0.007305684	0.018225706	-0.109098484
CAS_9288	0.154695902	0.070963507	0.061394047	0.271490453	-0.213439269	-0.08005496	0.192111039	-0.159872695	-0.040728251	-0.083447261	-0.045062618	0.078727614	0.151305984	-0.018202392	0.09969908	0.12888153	0.161352184	-0.055375017	0.137205852	0.186591859	-0.05658373	0.0510182	0.200206466	-0.051897649	0.142991318	0.027354861	-0.011783151	0.088216146	-0.071488796	0.02876508	0.076440243	0.006401104	0.040777693	0.048079123	-0.161782809	-0.06124321	-0.282812584	-0.007976391	-0.003885973	-0.37618647	0.011622399	-0.059836531	-0.506205755	0.046918302	-0.101818278	-0.13412376	-0.000721991	0.06766919	-0.085730189
MCZ_59242	0.154521965	0.034971738	0.090957646	0.303756395	-0.207211257	-0.089348684	0.22781394	-0.162068399	-0.049387276	-0.086002668	-0.010042897	0.046760228	0.139108914	-0.002332745	0.121429288	0.126406427	0.154128602	-0.061515927	0.143292838	0.158088725	-0.048189084	0.055535648	0.169980786	-0.05773024	0.144918272	0.028935662	0.017434825	0.075979457	-0.065298424	0.030005523	0.072737108	0.010626913	0.043812641	0.056573655	-0.159186848	-0.076043787	-0.264336948	-0.018731297	0.008769011	-0.382611022	-0.003523254	-0.027377443	-0.506710744	0.054002594	-0.061286578	-0.16017936	-0.027935686	0.033381233	-0.103591866
MCZ_59237	0.144637224	0.060566273	0.081558005	0.307312809	-0.23012456	-0.09086563	0.242667588	-0.192880359	-0.048907194	-0.105852255	0.004190803	0.047644406	0.12757094	-0.019847023	0.100889561	0.138013902	0.145963151	-0.064901226	0.156916125	0.151226828	-0.043188198	0.027623793	0.177257198	-0.040518495	0.149334242	0.04787467	0.029411531	0.074643172	-0.058455383	0.021298369	0.073500253	0.022959348	0.048280767	0.048918048	-0.145665289	-0.070268917	-0.264753266	-0.035180332	0.0081308	-0.374918885	-0.008230061	-0.032732033	-0.48860236	0.053818029	-0.050119734	-0.149027055	-0.03195916	0.036682349	-0.11050753
CAS_9286	0.167135549	0.081719837	0.068748684	0.275935113	-0.231125789	-0.065111627	0.197861561	-0.176481991	-0.034154066	-0.099972391	-0.036798896	0.057421197	0.132283157	-0.049291353	0.10398936	0.138686113	0.166507992	-0.039657748	0.140808757	0.194369943	-0.04614116	0.051677984	0.203774467	-0.045855648	0.147595386	0.030049011	-0.019105982	0.082848439	-0.053959247	0.021113027	0.076677267	0.014591526	0.029490108	0.03261799	-0.151554326	-0.059066082	-0.269110499	-0.024210687	-0.009920296	-0.377964841	-0.013134437	-0.047884161	-0.498384243	0.03876544	-0.057439342	-0.129142445	0.002690523	0.044705776	-0.084781981
USNM_160728	0.172304109	0.087989535	0.068116792	0.269306	-0.229748628	-0.090066495	0.180211792	-0.171690847	-0.044872224	-0.13494946	0.012516	0.040862151	0.124425276	-0.015532355	0.105004234	0.181529805	0.168043747	-0.038355013	0.195061617	0.182001622	-0.040045462	0.091727878	0.217012578	-0.037048642	0.174073946	0.022097757	-0.002552479	0.054287623	-0.06975231	0.0148699	0.075928999	0.012779605	0.044022577	-0.022499037	-0.16333951	-0.078504132	-0.26860579	-0.034309251	0.010244312	-0.357062902	-0.045940764	-0.019474869	-0.439238799	-0.044441527	-0.059154471	-0.174160483	-0.001504969	0.0342493	-0.125119054
UF_30943	0.177493731	0.065451167	0.064444971	0.249763635	-0.213975545	-0.084195535	0.19154602	-0.185899472	-0.047673376	-0.125468316	-0.008344037	0.083289082	0.127704723	-0.057472864	0.099337793	0.156549506	0.185434813	-0.049190893	0.168424588	0.191408288	-0.038875215	0.062715331	0.239534034	-0.05650078	0.144678388	0.017065855	-0.000159721	0.070717784	-0.069681111	0.040878859	0.071329383	0.009448969	0.042449761	0.043800448	-0.181698495	-0.057285365	-0.272850168	-0.043257077	0.009098434	-0.351073603	-0.046786811	-0.030802503	-0.45622488	0.02070233	-0.067856919	-0.154028391	-0.017094091	0.046197439	-0.0869178
UF_31045	0.191638447	0.067530817	0.077804526	0.261558544	-0.226391373	-0.087011907	0.190629241	-0.173929482	-0.059150422	-0.140883154	-0.018038355	0.060189246	0.096700132	-0.039561317	0.119530432	0.164469196	0.184836569	-0.062450002	0.178533157	0.216532111	-0.055193446	0.06726185	0.233479503	-0.077766165	0.144545199	0.018068708	0.04233122	0.058388192	-0.076901389	0.045332663	0.066293052	0.010631649	0.055601958	0.031747716	-0.170249233	-0.085033659	-0.254797869	-0.054517614	0.012921205	-0.329533709	-0.039471438	-0.027057117	-0.44853662	0.032871629	-0.041503136	-0.161162869	-0.042892295	0.035336596	-0.102022144
UF_31665	0.187616686	0.043546855	0.051089154	0.26436468	-0.234170496	-0.096934701	0.196057406	-0.185792963	-0.060488075	-0.131259362	-0.012792187	0.118520601	0.134190234	-0.060223182	0.105072055	0.12629646	0.186430505	-0.077205743	0.147836479	0.199789139	-0.048136546	0.032760322	0.23936059	-0.07462152	0.131780323	0.00454241	-0.000318254	0.0509645	-0.05186387	0.067737327	0.048342156	0.0267525	0.047617894	0.072453943	-0.180102083	-0.077850915	-0.253330355	-0.038609606	-0.007012367	-0.337263319	-0.014111545	-0.061946057	-0.465871982	0.048046291	-0.102976571	-0.145602908	-0.040074295	0.071109981	-0.040939154
MCZ_156779	0.154118208	0.063840842	0.066774964	0.305283858	-0.207895188	-0.063250769	0.240058252	-0.165135628	-0.047068841	-0.100317632	-0.006645675	0.038192728	0.137488424	-0.05124499	0.06374913	0.151764418	0.137394577	-0.024408561	0.156878547	0.155177569	-0.0237715	0.051332772	0.198457945	-0.060297038	0.159872059	0.060970686	0.001493662	0.071530775	-0.064988956	0.039412953	0.060896605	0.026600379	0.025984957	0.01517272	-0.171480645	-0.0461157	-0.248153011	-0.024701903	0.016829572	-0.361520373	-0.011841247	-0.022920625	-0.520931687	0.044428205	-0.057390888	-0.146853533	-0.013593541	0.037530317	-0.114852206
UF_144333	0.158912649	0.04742641	0.068870616	0.266724696	-0.208947849	-0.071168558	0.219859344	-0.184290052	-0.037951172	-0.106261723	-0.026368116	0.059901947	0.106601122	-0.053051118	0.120789514	0.156979002	0.188678233	-0.061525076	0.169215409	0.205747841	-0.053976021	0.063439906	0.227377571	-0.047911666	0.163742486	0.024488339	-0.002839872	0.085394842	-0.07853408	0.01768878	0.083954824	0.006439842	0.032066589	-0.001787373	-0.154612915	-0.059406715	-0.277299501	-0.018305031	-0.008908639	-0.34454703	-0.019127393	-0.0383405	-0.4579372	1.93E-05	-0.04397602	-0.16211302	-0.015917453	0.040560376	-0.100926969
UF_142395	0.162871565	0.049705897	0.067117804	0.25653147	-0.234662688	-0.064071172	0.21528358	-0.197831203	-0.048526019	-0.10752273	-0.028302471	0.068008204	0.132717391	-0.065564913	0.099449074	0.15313123	0.20173654	-0.049882976	0.161040699	0.2249805	-0.045556435	0.054388275	0.241278903	-0.058640199	0.147555702	0.016087672	-0.003750344	0.085914415	-0.066537139	0.024785915	0.068078336	0.019836318	0.024292943	-0.008388236	-0.15367577	-0.050478016	-0.27709254	-0.020326349	0.005416354	-0.335208539	-0.019695772	-0.041359064	-0.439322199	0.004098073	-0.067099332	-0.163035457	-0.018636963	0.050212039	-0.103666024
UF_178448	0.154128769	0.065083482	0.082826455	0.240396787	-0.204512586	-0.071999905	0.199502664	-0.20275353	-0.048682301	-0.108487248	-0.023828309	0.061606222	0.125724338	-0.058775296	0.107848139	0.171102016	0.199954976	-0.060960702	0.181853411	0.197257295	-0.034116494	0.0775393	0.21981988	-0.054605829	0.165214301	0.036047074	0.003230738	0.084064069	-0.06640226	0.016519663	0.073109034	0.023448511	0.024593663	-0.009434655	-0.158070285	-0.058680216	-0.284347794	-0.022724712	0.006752701	-0.34994324	-0.035028727	-0.02889853	-0.451352967	-0.019039592	-0.061754429	-0.162786444	-0.011133675	0.041275245	-0.107849277
FMNH_224936	0.190835176	0.0416953	0.078900677	0.250759476	-0.225353347	-0.089284085	0.178402666	-0.163561347	-0.046215759	-0.144779375	0.010583992	0.051384117	0.150030367	-0.036797898	0.094149419	0.176089743	0.165675911	-0.037652016	0.19499644	0.178605666	-0.032695607	0.101581068	0.207917891	-0.05188871	0.147864634	0.040084639	-0.008398653	0.052458208	-0.040226226	0.035419157	0.062437827	0.039488131	0.045227711	0.011813639	-0.167322265	-0.073283521	-0.275045514	-0.048050503	0.005537933	-0.347137918	-0.049103359	-0.027227076	-0.463615069	-0.03059882	-0.055837561	-0.163008515	-0.019465314	0.033769575	-0.132872799
FMNH_224935	0.192671797	0.080353666	0.058571324	0.27905546	-0.227779822	-0.100969889	0.2010317	-0.168873862	-0.060630256	-0.146952415	0.02047183	0.056643166	0.174630783	-0.023687316	0.091246246	0.159035628	0.15398427	-0.042373446	0.181547813	0.15602736	-0.030269194	0.07995745	0.195673507	-0.049155874	0.145252509	0.014076511	0.024782642	0.030750149	-0.043393062	0.049457911	0.051421721	0.033338977	0.0460079	0.017705077	-0.1817751	-0.083141795	-0.263666383	-0.037222693	0.000552842	-0.351570828	-0.032984291	-0.034813036	-0.459928449	-0.015892737	-0.06308273	-0.152516732	-0.016409241	0.041221692	-0.135565806
FMNH_224934	0.164474791	0.087387145	0.072665756	0.266356794	-0.255689311	-0.096043077	0.198268944	-0.163430092	-0.074624738	-0.134932891	0.012715293	0.063744062	0.130917879	-0.030996463	0.107949561	0.168821822	0.170327202	-0.040556899	0.1757755	0.18131678	-0.051321638	0.079745825	0.196163978	-0.050073592	0.163311432	0.024065198	0.016688756	0.053484729	-0.043621448	0.039874449	0.05960382	0.022524306	0.050639065	0.024737623	-0.180419185	-0.086995775	-0.273399083	-0.034445922	0.005186673	-0.345353761	-0.031531634	-0.030447058	-0.443699482	-0.017586271	-0.062597184	-0.157236486	-0.012397144	0.035855458	-0.128906119
UF_166260	0.150231981	0.047016246	0.086713252	0.274544448	-0.17271761	-0.083043317	0.220368104	-0.152085009	-0.035650335	-0.111729526	-0.013900892	0.06099248	0.130218238	-0.075424289	0.090840561	0.157812073	0.192050439	-0.074441686	0.171971889	0.203228781	-0.057898749	0.08135984	0.220403384	-0.072928405	0.153487441	0.000598669	0.02334625	0.053143579	-0.079398893	0.041831109	0.063971863	-0.004501029	0.039768381	-0.000571145	-0.173869292	-0.060997838	-0.258096724	-0.011979695	0.007697031	-0.344289399	-0.02496446	-0.037933788	-0.483350658	0.014341459	-0.059236152	-0.152804872	-0.010266413	0.048022062	-0.100592574
UF_166259	0.149758076	0.061509156	0.057782019	0.292704458	-0.205295218	-0.083647538	0.212426837	-0.173726248	-0.039292903	-0.126474651	-0.009779342	0.087929982	0.10981402	-0.085832114	0.097489112	0.162309738	0.216498038	-0.069335472	0.180937866	0.23453593	-0.060064369	0.078810941	0.26530858	-0.069833795	0.125317131	0.001750096	-0.009520471	0.048168492	-0.094721456	0.035479014	0.058116473	-0.00483428	0.037501066	-0.026595733	-0.171726948	-0.042958031	-0.242743134	-0.027261019	0.015859014	-0.333248168	-0.019820007	-0.037015139	-0.425860469	0.015912993	-0.083490484	-0.150819195	-0.029396163	0.052088165	-0.101069811
UF_166258	0.169315522	0.035805767	0.066663004	0.288008174	-0.20472133	-0.098392471	0.219490321	-0.17650526	-0.064904146	-0.14781045	0.020912016	0.056459167	0.153700982	-0.077820636	0.086971002	0.170028471	0.202517641	-0.068747933	0.177019602	0.210222481	-0.060850609	0.08181882	0.239122162	-0.068944934	0.127931651	0.000621951	0.032112254	0.027068431	-0.061783604	0.066980762	0.039999617	0.014362752	0.06278054	-0.013985425	-0.176951533	-0.050798042	-0.240485784	-0.034248312	0.020627433	-0.326607278	-0.03007059	-0.030700593	-0.442157683	0.000247156	-0.070415433	-0.153624015	-0.019898085	0.031767444	-0.096610077
AMNH_91733	0.156357446	0.084186312	0.058968226	0.289584445	-0.223566745	-0.100599466	0.220124272	-0.182599118	-0.052543493	-0.100616635	-0.009033629	0.097562443	0.129360045	-0.033585287	0.091636097	0.134107831	0.185927923	-0.062278935	0.145121697	0.192151456	-0.046149613	0.044823644	0.20465592	-0.052603823	0.141976492	0.023140671	-0.003159866	0.062791535	-0.070486917	0.052969572	0.075624	0.01332143	0.051078998	-0.00489092	-0.19858523	-0.055981365	-0.248109252	-0.024742633	0.002818971	-0.346180269	-0.008302457	-0.048504001	-0.47123464	0.051914038	-0.096691162	-0.139833672	-0.038506711	0.049175384	-0.089664398
MCZ_193392	0.165245367	0.041118651	0.052655229	0.257838993	-0.193854317	-0.056766919	0.189169987	-0.154296942	-0.020089378	-0.071146358	-0.039777669	0.077242459	0.141674113	-0.034216262	0.107634101	0.11850241	0.167789811	-0.063107395	0.135889812	0.188470462	-0.049112916	0.042688915	0.218113427	-0.056312025	0.134642262	-0.00136947	0.00573062	0.091383033	-0.065291857	0.026150819	0.080629618	0.006150615	0.036216012	0.107227644	-0.153950921	-0.062472029	-0.27546452	-0.026731993	-0.008174896	-0.407056381	0.023351559	-0.053164446	-0.536052287	0.073583445	-0.063508491	-0.112959493	-0.042530023	0.041102511	-0.073113282
CAS_257685	0.164857925	0.036997649	0.065531616	0.249735518	-0.198668408	-0.068363587	0.197577712	-0.189637161	-0.044197331	-0.109587649	-0.016728335	0.049572942	0.130245778	-0.072703138	0.088418292	0.152121544	0.203485631	-0.047221746	0.168087896	0.223746564	-0.041376697	0.073353671	0.24056069	-0.073237393	0.162848835	0.028844811	0.008886963	0.060336128	-0.073111366	0.042118409	0.058939571	0.004976047	0.049197134	0.016002469	-0.182840241	-0.047443451	-0.277341313	-0.022470687	0.020349065	-0.35263121	-0.023906337	-0.015750522	-0.457945006	0.00032889	-0.062218954	-0.159268995	-0.018158862	0.022611702	-0.063392514
UF_122877	0.144980304	0.052653101	0.089520608	0.301849184	-0.172927288	-0.058212465	0.235677006	-0.162509998	-0.023646812	-0.109296323	-0.041129865	0.047097676	0.128272498	-0.061230344	0.102253391	0.155286985	0.175839862	-0.048202939	0.15290773	0.193817509	-0.051030099	0.030047554	0.217106535	-0.067767003	0.175076149	0.007223031	-0.018395878	0.081325267	-0.096088924	0.017311557	0.074672509	-0.000106416	0.025265939	-0.005429342	-0.172059651	-0.055293907	-0.278782291	-0.038833092	0.031843836	-0.354966078	-0.00900652	-0.026086974	-0.463253601	0.065800741	-0.058637479	-0.16902124	-0.015177615	0.050171816	-0.09460023
UF_122871	0.169693472	0.032659668	0.067419479	0.281664335	-0.156472332	-0.046519641	0.221734345	-0.139192269	-0.020689917	-0.074274533	-0.049957962	0.052735489	0.147194487	-0.037093352	0.079432222	0.147442096	0.159208014	-0.042364448	0.162576427	0.177681762	-0.033650805	0.045658158	0.201012283	-0.073602704	0.168148843	0.008852279	-0.001422449	0.081798845	-0.076246509	0.017833301	0.073288132	-0.005537404	0.027842417	-0.014530184	-0.142314897	-0.0353726	-0.262452313	-0.028380751	-0.013604278	-0.392714715	0.009328806	-0.05601918	-0.54279848	0.039193618	-0.042914347	-0.145863941	-0.029719587	0.038187219	-0.072692924
CAS_166481	0.155625564	0.095073959	0.060058087	0.3014771	-0.232478498	-0.088753962	0.233736037	-0.182586051	-0.06137567	-0.119092757	-0.005588875	0.059258924	0.126030464	-0.057820787	0.088035095	0.164466315	0.176356085	-0.042836489	0.187674778	0.19685023	-0.033485468	0.091160451	0.222596366	-0.056372004	0.140636655	0.018455422	0.007929617	0.044352993	-0.061178117	0.036289402	0.052210267	0.014007826	0.040017137	-0.02945629	-0.176312622	-0.052279915	-0.261203906	-0.017656814	0.000868574	-0.337970882	-0.018905648	-0.020857282	-0.424528679	-0.022985989	-0.050243844	-0.166195072	-0.004936532	0.038996053	-0.145496945
CAS_166485	0.180478456	0.046547603	0.082893123	0.270705827	-0.21845497	-0.077571894	0.186002022	-0.18575322	-0.042593259	-0.095690925	-0.020817161	0.057158864	0.106929907	-0.054784457	0.104250463	0.15880245	0.215263778	-0.073482041	0.164007587	0.220672807	-0.048553116	0.06693172	0.221684599	-0.070553994	0.157514592	0.025207168	0.00647529	0.055429542	-0.074879577	0.033929842	0.085775214	0.006423773	0.047117562	0.001726955	-0.162357295	-0.077412514	-0.278626635	-0.013825925	0.017469979	-0.349476938	-0.009560993	-0.027010499	-0.42246164	-0.012329085	-0.065603903	-0.173770341	-0.023053602	0.030378797	-0.127677504
CAS_166483	0.1686283	0.064957185	0.071968863	0.284346607	-0.227493943	-0.092838965	0.210144372	-0.172866386	-0.057782764	-0.130699217	0.004233939	0.062332411	0.129439418	-0.029833035	0.096701329	0.162980915	0.167764464	-0.041741134	0.190825428	0.21345711	-0.05836897	0.065526712	0.250591424	-0.056291615	0.158193825	-0.015463176	0.009392152	0.042997396	-0.065847418	0.033450728	0.053438314	0.008934371	0.043574422	-0.014164074	-0.173922806	-0.056506531	-0.263986033	-0.020927116	0.003284582	-0.344878194	-0.024200513	-0.029915879	-0.420771638	-0.020246973	-0.058746187	-0.15922472	-0.009152575	0.044496648	-0.119539854
UF_30469	0.20142272	0.024843435	0.055194095	0.194907271	-0.165031392	-0.071407189	0.143749606	-0.158501363	-0.03765278	-0.074341453	-0.021472224	0.05385489	0.064995593	-0.106415485	0.077168515	0.185230233	0.186815489	-0.039659673	0.181754766	0.205548651	-0.049178571	0.088454087	0.234504906	-0.061205241	0.19090644	0.023695545	-0.007289252	0.102367607	-0.040421244	0.031140614	0.105766547	0.042462243	0.03709049	0.028556434	-0.163061893	-0.020544173	-0.256881513	-0.043688498	0.009758403	-0.366601574	-0.054125931	-0.025434381	-0.519389854	-0.022537212	-0.098191763	-0.176426211	-0.013717131	0.038878577	-0.119795331
UF_125003	0.150354174	0.021385839	0.071459611	0.179413354	-0.201890741	-0.044501331	0.123554482	-0.180708643	-0.024407374	-0.05907603	-0.036786556	0.045395694	0.067896491	-0.109271858	0.066437436	0.180670949	0.1907505	-0.026837941	0.195019158	0.271630418	-0.071773436	0.071868631	0.305869	-0.060391114	0.178397066	0.020708522	-0.00572747	0.114925068	-0.045385955	0.01949586	0.103756742	0.042279296	0.041409934	0.017592052	-0.191421548	-0.032484479	-0.241910566	-0.041539063	0.001054809	-0.341225479	-0.056420097	-0.030839859	-0.502654623	-0.017704649	-0.059136525	-0.164104618	-0.015192806	0.026718019	-0.119310075
UF_122831	0.134814823	0.05163455	0.093401888	0.331825855	-0.214702495	-0.099455786	0.240272051	-0.185732312	-0.052320613	-0.14257397	-0.022829159	0.063720218	0.146791499	-0.058037015	0.087357872	0.162802699	0.173352196	-0.06748472	0.17369054	0.194504217	-0.050916516	0.052343747	0.227872218	-0.081216109	0.151809794	0.03541504	0.029178058	0.046828777	-0.079143421	0.03910306	0.050984151	0.014159221	0.046054016	-0.026574841	-0.181785711	-0.071418506	-0.255744833	-0.015487153	0.034129642	-0.330927242	-0.006734079	-0.021012552	-0.404713857	0.013734394	-0.066651073	-0.178420597	-0.012520829	0.04598185	-0.113167217
UF_122795	0.145523679	0.048191374	0.093561547	0.265596632	-0.194925329	-0.079712392	0.20386434	-0.173837275	-0.039249048	-0.121402479	-0.011222165	0.030199146	0.129403081	-0.037263284	0.107329987	0.187723082	0.204244776	-0.052946239	0.191337526	0.19886599	-0.042268674	0.08361842	0.232087749	-0.049897444	0.160984883	0.015446873	0.025581076	0.053090989	-0.07120053	0.036417476	0.062539746	0.008064447	0.029943882	-0.036942592	-0.171945581	-0.042569658	-0.251665249	-0.044925611	0.012492623	-0.341938613	-0.043759142	-0.004418732	-0.481724723	0.00531769	-0.027475216	-0.159385747	-0.029156538	0.002243884	-0.088000379
UF_122843	0.151428464	0.004051521	0.077442717	0.323486087	-0.173052737	-0.086428385	0.248525462	-0.141414392	-0.054620771	-0.118865052	-0.047911047	0.107165713	0.147104481	-0.052290935	0.100517112	0.138454759	0.165515991	-0.085771352	0.136167902	0.191563326	-0.082188718	0.025828358	0.215799212	-0.0596582	0.151303235	0.012468029	-0.00754797	0.068234162	-0.094140891	0.042162939	0.072025684	-0.007377243	0.054142603	-0.020507642	-0.186041488	-0.04301746	-0.267265212	-0.002718555	2.93E-05	-0.341313769	0.005011506	-0.048401168	-0.463562542	0.048459096	-0.10079781	-0.154058195	0.001090551	0.049533816	-0.085180944
MCZ_61974	0.151323714	0.079308546	0.070514043	0.274968209	-0.215457606	-0.073581983	0.194131298	-0.145280483	-0.035374145	-0.09980196	-0.020844747	0.066096508	0.105903653	-0.028163063	0.099459317	0.166982013	0.171580243	-0.04469673	0.179499283	0.18069349	-0.032340163	0.085656676	0.214983083	-0.053804767	0.167213739	0.006476232	-0.013556273	0.063772926	-0.061295891	0.016375731	0.07467448	0.010592088	0.032363532	0.007051173	-0.151910156	-0.05642516	-0.274868698	-0.029760448	-0.006191581	-0.368797527	-0.0293307	-0.045396517	-0.496652201	0.008826277	-0.042933572	-0.143064492	-0.021845692	0.049143037	-0.100102507
MCZ_61989	0.166271462	0.060073171	0.074593907	0.284632019	-0.218447958	-0.090065158	0.196119806	-0.150371345	-0.028489572	-0.115618958	0.010674087	0.04386456	0.123977711	-0.053959045	0.09685549	0.17291125	0.15645139	-0.035120679	0.19152542	0.178500779	-0.023258314	0.101123688	0.21618331	-0.071477873	0.149341223	0.019441956	0.013931376	0.050965776	-0.052781182	0.029690718	0.054493242	0.026578726	0.028236323	0.016210038	-0.153767	-0.070700962	-0.269423475	-0.035090337	-0.004338577	-0.371311334	-0.045011334	-0.026976373	-0.477271221	-0.012676603	-0.023098853	-0.146621963	-0.013218622	0.030384391	-0.118686395
MVZ_257613	0.156379157	0.088701942	0.069154986	0.305053508	-0.238568174	-0.087053467	0.211593643	-0.179644189	-0.045729721	-0.112796676	0.008739503	0.041446073	0.119153413	-0.045396591	0.087103242	0.152608531	0.153720961	-0.029435583	0.180146903	0.192006805	-0.031625236	0.073480737	0.224626882	-0.051688957	0.148243139	-0.00521693	-0.001839262	0.03774556	-0.047722305	0.024752055	0.04622712	0.019952247	0.035804522	0.012641064	-0.17465185	-0.059962918	-0.268220299	-0.038261769	0.004159163	-0.36123652	-0.030457412	-0.02311465	-0.459403057	-0.004415944	-0.0435029	-0.13611985	0.003052985	0.035795258	-0.107844126
MVZ_257608	0.136123195	0.053364635	0.081791047	0.29980498	-0.228942436	-0.079450754	0.219892173	-0.186903813	-0.045548076	-0.129230869	-0.003942401	0.055975957	0.109648312	-0.045261733	0.09611789	0.141274707	0.179017789	-0.056892109	0.170157071	0.207509448	-0.055869585	0.062850886	0.218718699	-0.052417781	0.152771274	0.013239538	-0.004117735	0.05053482	-0.061296883	0.032332981	0.063281997	0.011524296	0.04297725	0.022389327	-0.170017033	-0.071311572	-0.255948096	-0.036752794	0.00192171	-0.338003884	-0.023250857	-0.039045017	-0.467316896	0.03404117	-0.048303759	-0.131640021	-0.026411903	0.050643429	-0.11159831
MVZ_257612	0.137063348	0.046748124	0.079600873	0.291838315	-0.233047997	-0.080314105	0.22987783	-0.182447675	-0.046185337	-0.115567705	-0.01414664	0.055886476	0.110196052	-0.052032984	0.100529685	0.14782342	0.176937673	-0.053755531	0.173268412	0.215621361	-0.051954419	0.065256087	0.227826825	-0.062158494	0.161786929	0.009226994	0.004427291	0.056593791	-0.05633523	0.038094479	0.059680899	0.01460035	0.042750617	0.003418539	-0.158372473	-0.076562175	-0.267564403	-0.021120928	0.009610828	-0.363783023	-0.019392311	-0.021016907	-0.433749085	0.007152616	-0.055853768	-0.140096836	-0.014906222	0.045837441	-0.114439492
MCZ_141427	0.204656299	0.087600613	0.076855034	0.250896799	-0.21817487	-0.085305684	0.172417023	-0.16641112	-0.053148156	-0.126547557	-0.000281242	0.088279788	0.160086935	-0.025097801	0.081259677	0.157598269	0.168025432	-0.054697053	0.175800654	0.179893934	-0.031318666	0.070899941	0.189823757	-0.036711258	0.163967092	0.025790609	0.000806258	0.069312357	-0.072228959	0.022299274	0.078153268	0.013921845	0.050970904	-0.000787175	-0.175702997	-0.063776013	-0.264512624	-0.024819132	0.00170125	-0.329797097	-0.038445061	-0.041296724	-0.48535238	-0.0237959	-0.079077502	-0.17422971	0.01168793	0.037200334	-0.127757646
MCZ_141423	0.159862152	0.106199774	0.060894132	0.266687414	-0.236270413	-0.075862493	0.199915453	-0.192600633	-0.046887603	-0.113480057	-0.003798312	0.073731068	0.148100904	-0.030008337	0.098589096	0.150917869	0.176159551	-0.049694873	0.156870856	0.191251676	-0.032184935	0.058943748	0.198460868	-0.034292787	0.154657497	0.023929825	0.00112897	0.080538734	-0.08367375	0.021804805	0.077663863	0.012346601	0.024211336	0.005943037	-0.165319618	-0.068861997	-0.254042754	-0.025299655	-0.00613876	-0.340843276	-0.019302416	-0.044762909	-0.476486817	0.009736008	-0.065810336	-0.16123994	-0.018759319	0.053006648	-0.12367029
MCZ_141430	0.177509935	0.069847607	0.056073961	0.24276572	-0.236460175	-0.07558141	0.181345524	-0.189442397	-0.040968213	-0.128840593	0.029751696	0.094344084	0.159469629	-0.034068121	0.077066776	0.154292138	0.18099832	-0.054025557	0.16483956	0.192112231	-0.04220506	0.066685436	0.224221704	-0.01561778	0.159896336	0.015095419	-0.01154283	0.053611377	-0.063795255	0.035859404	0.071511089	0.023779419	0.049582055	0.010280616	-0.175232074	-0.077369559	-0.25820917	-0.026819236	-0.00434375	-0.350426355	-0.042128902	-0.045210127	-0.469904729	-0.019137193	-0.07595168	-0.147615033	-0.013387606	0.04582739	-0.102686303
MCZ_141428	0.176235031	0.086466486	0.068801309	0.253845635	-0.223800091	-0.078355635	0.195863299	-0.180855797	-0.051695504	-0.121897491	-0.006456404	0.080026672	0.168198945	-0.019169515	0.094903229	0.149717204	0.170632358	-0.055716666	0.160649986	0.191398731	-0.043608572	0.060764812	0.207920678	-0.03529327	0.159375024	0.013167037	0.001427441	0.071632599	-0.07441235	0.015184766	0.070298341	0.010855649	0.031493254	0.01591177	-0.170558087	-0.062506847	-0.271442815	-0.021916483	-0.005086769	-0.348840192	-0.024519684	-0.043766794	-0.459309597	0.009734003	-0.083810182	-0.159974447	-0.016782121	0.061406418	-0.127694452
USNM_590001	0.13958221	0.080692437	0.03028421	0.25319627	-0.214074777	-0.058332663	0.198866839	-0.18319383	-0.023229491	-0.082205475	-0.082896986	0.090602788	0.098358467	-0.131177336	0.104615712	0.108324233	0.159319598	-0.037758212	0.118152313	0.263181981	-0.114033847	0.010874604	0.303761948	-0.073360487	0.144168968	0.004873461	-0.010295611	0.10027592	-0.079206426	0.036243915	0.093539288	-0.013875601	0.031835254	0.11088965	-0.171488292	-0.039660995	-0.267130243	-0.023671706	-0.009687157	-0.339482486	0.024574439	-0.056318187	-0.467034259	0.109418067	-0.09489816	-0.142460077	-0.049112964	0.076197111	-0.093822592
MVZ_241273	0.160235252	0.018778434	0.064390405	0.238462767	-0.212116675	-0.077133588	0.183293303	-0.191041088	-0.034220127	-0.104053198	-0.046942448	0.088986289	0.095234573	-0.137436673	0.107714518	0.108245815	0.167216543	-0.032139729	0.1417543	0.281432563	-0.131972311	0.028452953	0.329946762	-0.102164456	0.147892851	0.01822928	0.001887169	0.090762727	-0.082267182	0.045315195	0.080884713	-0.000759415	0.046720419	0.088599663	-0.176898938	-0.055598946	-0.257624607	-0.031317542	0.011189966	-0.330988056	-0.000159963	-0.05712831	-0.422935641	0.064187486	-0.097189964	-0.159858602	-0.02919277	0.069802306	-0.092979307
KU_152592	0.17198434	0.058277477	0.063950044	0.250350309	-0.194763463	-0.091670422	0.204853421	-0.16956561	-0.04185	-0.12518858	-0.001200173	0.048989012	0.138197598	-0.063628988	0.098741846	0.174142158	0.161694211	-0.033547231	0.184809736	0.190729339	-0.050713875	0.06178808	0.231318875	-0.06623782	0.154394264	0.030012443	0.018078443	0.054262852	-0.071580218	0.043530253	0.075131564	0.035475541	0.041961369	-0.001825531	-0.173662574	-0.056456792	-0.244229335	-0.033731185	0.009563966	-0.318003977	-0.039228761	-0.021764694	-0.500711398	0.008959341	-0.071741777	-0.164097176	-0.015788345	0.043793307	-0.119384988
KU_178946	0.189591688	0.032343862	0.073236441	0.258362871	-0.193577619	-0.08559309	0.208053462	-0.161188768	-0.04802953	-0.116753197	0.001408533	0.047824178	0.162910737	-0.062729881	0.087692622	0.150127133	0.156027391	-0.041633958	0.163789178	0.180052998	-0.03923554	0.064587936	0.207632348	-0.073050142	0.156048047	0.038948987	0.015988817	0.066241141	-0.065871264	0.038043934	0.06935851	0.029857211	0.046536325	0.014610301	-0.168665562	-0.048025961	-0.261883261	-0.015874759	0.006553211	-0.347126941	-0.018639217	-0.038109515	-0.498581702	-0.004708883	-0.068213117	-0.165711503	-0.006856473	0.036913789	-0.110577724
KU_178945	0.174535292	0.040213701	0.073045019	0.250651948	-0.201058652	-0.091122658	0.198616081	-0.187810341	-0.051787391	-0.134510021	0.019317162	0.029024493	0.137109768	-0.074323592	0.089954738	0.16391442	0.165485941	-0.041126678	0.191722163	0.192772283	-0.037288791	0.08260616	0.247671031	-0.07051537	0.154045202	0.021555773	0.032473403	0.044176471	-0.048982774	0.059407954	0.057343269	0.051618431	0.047837724	0.009790866	-0.184015887	-0.059055525	-0.239585977	-0.03288353	0.005819979	-0.334066775	-0.043424841	-0.021741639	-0.486425544	-0.016485496	-0.037509145	-0.151233153	-0.014683545	0.01871114	-0.105022398
UF_91248	0.160006851	0.060971352	0.059590969	0.271851511	-0.227691462	-0.096083338	0.191607551	-0.147888032	-0.056100087	-0.108273087	-0.007814309	0.052989961	0.106543727	-0.039229601	0.099471666	0.180285727	0.164703613	-0.04550603	0.194248592	0.186421142	-0.035695773	0.095238214	0.207495846	-0.04583767	0.135632608	0.032499392	0.022977672	0.068757124	-0.051317619	0.040150498	0.068136649	0.017899223	0.040451626	0.008760973	-0.166484641	-0.044836701	-0.266195157	-0.029445468	-0.006696747	-0.3654453	-0.035921886	-0.02797321	-0.487181113	-0.022332723	-0.045829429	-0.146027761	-0.006248314	0.030872076	-0.116531506
UF_91246	0.157996908	0.059298367	0.065455568	0.298664989	-0.23181692	-0.071143614	0.195051779	-0.175935408	-0.033913959	-0.091432067	-0.042141718	0.07805279	0.117012714	-0.057676692	0.109720033	0.125920661	0.179417694	-0.060719252	0.155200996	0.205061146	-0.044560914	0.041359373	0.226928461	-0.070401731	0.140417451	0.026636721	-3.68E-05	0.081988187	-0.067570473	0.024374613	0.083403089	0.005451633	0.03219548	0.017871487	-0.15561343	-0.075642317	-0.269783116	-0.015324823	-0.006320307	-0.352507828	-0.002078613	-0.049647537	-0.472838174	0.034055845	-0.065525528	-0.140869154	-0.018246882	0.066016662	-0.087113318
UF_91245	0.162550206	0.045869738	0.060564281	0.296663046	-0.243431429	-0.067799511	0.217411968	-0.171958199	-0.040428653	-0.117088793	-0.023079309	0.087091164	0.118493886	-0.081898584	0.08687061	0.129433934	0.190419885	-0.057806788	0.146494446	0.220797911	-0.060178797	0.032627158	0.24471534	-0.071172109	0.135509646	0.019522616	-0.00246589	0.065063861	-0.049133976	0.026506231	0.065596141	0.007854451	0.046747657	0.027215746	-0.167989437	-0.057192221	-0.246480637	-0.031615813	0.008633657	-0.338913414	-0.005510357	-0.03855518	-0.46468904	0.065631558	-0.085337309	-0.130776188	-0.034929291	0.062005329	-0.089669898
USNM_498092	0.167685444	0.074413957	0.056567063	0.263291118	-0.195794036	-0.071042964	0.200452239	-0.167332631	-0.043767526	-0.094275024	-0.016035033	0.06391433	0.13847028	-0.05307577	0.102450808	0.152085192	0.183541206	-0.060866177	0.162293512	0.196981626	-0.053031664	0.074908743	0.218901024	-0.050596744	0.133321486	0.019794278	0.007905556	0.080906425	-0.081624089	0.032067942	0.076351283	0.002569179	0.045674513	0.00413066	-0.164308206	-0.0577001	-0.270510422	-0.02435251	-0.000124566	-0.362000065	-0.015508369	-0.040169957	-0.477987495	0.021396978	-0.0719186	-0.159290094	-0.024188443	0.045474029	-0.099294816
MCZ_178770	0.162345441	0.067330714	0.061961266	0.266951322	-0.217448672	-0.073236952	0.207520879	-0.175277163	-0.044799048	-0.112724811	-9.79E-05	0.066607846	0.135695912	-0.050736333	0.104948279	0.162073431	0.192199508	-0.05063001	0.168125542	0.208459465	-0.049209164	0.088539233	0.217814013	-0.058223677	0.131074962	0.012385748	0.013239335	0.059597739	-0.075522003	0.0234087	0.0600511	0.007601291	0.028734742	0.017782981	-0.161853247	-0.07284068	-0.277144733	-0.042462001	0.017683996	-0.349718768	-0.027933992	-0.03456747	-0.452551258	0.013364886	-0.066213349	-0.161100083	-0.024377142	0.046222837	-0.107666184
USNM_498099	0.151471679	0.067763438	0.071199776	0.261301571	-0.231450469	-0.071618853	0.198176156	-0.191575905	-0.049074352	-0.105136594	-0.004432176	0.055335602	0.119855014	-0.048729695	0.106066684	0.150074111	0.198807614	-0.052826938	0.172880483	0.227151478	-0.040113912	0.088503958	0.240847785	-0.066792281	0.140161989	0.000747865	0.005862562	0.060180846	-0.066239531	0.029203524	0.063246499	0.004977029	0.034437262	0.021541323	-0.159979521	-0.067240627	-0.252845331	-0.028677412	0.001440912	-0.338645561	-0.031165162	-0.027636921	-0.463753935	0.004775739	-0.052880264	-0.160749576	-0.021897	0.041643277	-0.104004556
AMNH_56864	0.205615717	0.055419777	0.067255823	0.24356468	-0.21259953	-0.067850211	0.1689638	-0.179529106	-0.028599807	-0.135409182	-0.020243813	0.044521335	0.08887337	-0.055650102	0.083051844	0.155541062	0.176129624	-0.032338398	0.189364987	0.235188398	-0.055487544	0.073875072	0.26619422	-0.07414362	0.179807658	0.05922497	-0.001656235	0.073023739	-0.093680529	0.030509162	0.079202032	0.018808428	0.043375981	0.018650922	-0.193242419	-0.064220691	-0.275226328	-0.059747653	0.02070156	-0.324821349	-0.033664933	-0.028315259	-0.425791545	0.025864682	-0.046711333	-0.169884968	-0.032431366	0.029484057	-0.13358038
AMNH_56850	0.174141286	0.059361327	0.064867796	0.243926235	-0.170490828	-0.060569342	0.174574743	-0.157745359	-0.023967245	-0.071222892	-0.02734896	0.032536978	0.112325674	-0.056019105	0.077447331	0.154296911	0.137494302	-0.019013003	0.188783571	0.190961315	-0.034440158	0.092571276	0.216428867	-0.05240214	0.175523264	0.033928542	0.014374527	0.087012763	-0.063178843	0.026403538	0.097397796	0.00922171	0.028358191	0.018518798	-0.170108156	-0.037120339	-0.26665296	-0.021341137	-0.01200844	-0.378804139	-0.028786875	-0.04921014	-0.538849757	-0.01945209	-0.006382388	-0.167657602	-0.006675664	0.001602656	-0.113634112
UF_43177	0.202982623	0.081778685	0.059174713	0.251893291	-0.19741483	-0.083930618	0.175710549	-0.170942112	-0.037372239	-0.12918237	-0.012496777	0.060227248	0.125871272	-0.073199793	0.078885887	0.135489842	0.152548356	-0.028416663	0.175714738	0.198698375	-0.048830335	0.082183846	0.237458101	-0.072327	0.177748712	0.050313394	0.008467669	0.070118607	-0.056034254	0.04277844	0.080320441	0.010319558	0.04647223	0.026131601	-0.192875472	-0.055571396	-0.274509148	-0.033307761	0.021877493	-0.328701353	-0.017045307	-0.061275584	-0.469611259	0.013435622	-0.056376032	-0.160510666	-0.027850359	0.045648799	-0.133567714
USNM_344808	0.161523971	0.053490033	0.085572057	0.264006128	-0.197459543	-0.073324696	0.200571731	-0.175019774	-0.033384362	-0.113486389	-0.046322079	0.05502861	0.118845654	-0.078846952	0.110646076	0.153445374	0.238548831	-0.081091764	0.16324059	0.232242588	-0.065840669	0.058712323	0.24711306	-0.068523009	0.167468102	0.003565397	0.010586717	0.091890205	-0.106458365	0.028134235	0.081877564	-0.014923987	0.039050924	-0.027080417	-0.160079768	-0.046592216	-0.271741525	-0.008371727	0.013760587	-0.336231119	-0.013713998	-0.026522354	-0.412854998	0.009208002	-0.066502916	-0.183911668	-0.018497549	0.037838889	-0.120100845
USNM_344810	0.147441579	0.064132021	0.07611263	0.299722897	-0.227262995	-0.086289294	0.228363018	-0.185856343	-0.043267198	-0.144865344	-0.041413087	0.065324375	0.124390814	-0.090872793	0.105110295	0.15001449	0.222469338	-0.079274862	0.151371847	0.228798502	-0.081284169	0.031357956	0.248080019	-0.060341762	0.147622211	0.009657978	0.014442347	0.063007959	-0.091661266	0.034869334	0.062748426	-0.002363725	0.051854286	-0.019387772	-0.18428634	-0.050579582	-0.232727961	0.000249816	0.000372046	-0.314388583	-0.002586642	-0.023501842	-0.425016203	0.026856233	-0.065326138	-0.151209333	-0.007868186	0.015542269	-0.101863104
UF_72216	0.118586209	0.08235838	0.078270821	0.276977479	-0.206526389	-0.07593952	0.217529351	-0.186138846	-0.039882772	-0.125346589	-0.019453777	0.059322644	0.114676845	-0.041250046	0.09671687	0.173678463	0.207593284	-0.050026626	0.183123532	0.218493753	-0.0384607	0.082440726	0.236067665	-0.065952535	0.154451164	1.27E-05	-0.000725613	0.066331071	-0.096227907	0.021802866	0.073781409	-0.007079098	0.030358108	-0.043534087	-0.165233825	-0.048475298	-0.258508276	-0.028015939	0.006119977	-0.335042736	-0.036102521	-0.022187169	-0.456746747	0.006921351	-0.048781929	-0.156314793	-0.026456157	0.033713702	-0.083598704
UF_72221	0.144245057	0.059278782	0.069714984	0.273915149	-0.22103971	-0.086897725	0.210057762	-0.182892416	-0.052658447	-0.126912954	0.013776903	0.058669598	0.125112631	-0.04731615	0.082859986	0.176453447	0.196328078	-0.05464667	0.187517911	0.202029186	-0.041512309	0.071560863	0.237846076	-0.055643236	0.136182359	0.013144314	0.016538352	0.045953243	-0.072388991	0.037057639	0.058996175	0.010981587	0.043976462	-0.010264999	-0.179273163	-0.050479363	-0.258778002	-0.042003409	0.004340789	-0.335330504	-0.054784429	-0.02175567	-0.460749307	0.010624277	-0.059678587	-0.153691139	-0.023409737	0.036246648	-0.072557042
UF_72208	0.158116558	0.049824588	0.080184114	0.246968186	-0.212676379	-0.088646943	0.177727095	-0.182274705	-0.050678043	-0.128202376	0.007066516	0.087960065	0.119620571	-0.036146347	0.107450941	0.181429734	0.215560331	-0.066735214	0.191622425	0.224777086	-0.04998449	0.06825339	0.264939511	-0.071708022	0.145118363	0.001687177	0.007864291	0.050335311	-0.083688809	0.038149255	0.063059194	-0.005003407	0.047618309	-0.003199713	-0.185137325	-0.064748302	-0.258339941	-0.04704024	0.005866987	-0.32917993	-0.043226065	-0.038084208	-0.437899777	0.000911179	-0.06281614	-0.159710955	-0.038032229	0.036543852	-0.071540294
AMNH_90815	0.097245828	0.032811827	0.089714823	0.267780576	-0.228219878	-0.067721469	0.225641299	-0.196062013	-0.033071342	-0.081512165	-0.044495416	0.063537428	0.09468302	-0.021474347	0.104789039	0.135488162	0.222131595	-0.07182421	0.142963043	0.227818373	-0.050942113	0.048583212	0.247532642	-0.061712091	0.151199225	0.019080847	-0.00191945	0.093641345	-0.077503376	0.016461937	0.073718311	0.00804693	0.031303902	0.021359618	-0.199468774	-0.053166341	-0.244971312	-0.053875101	0.014646428	-0.328440198	-0.029334151	-0.037908857	-0.492175981	0.102347506	-0.063656947	-0.127397992	-0.036704892	0.051712045	-0.086082727
UF_101893	0.164127577	0.038922017	0.090988575	0.292508596	-0.214378023	-0.089950327	0.225159725	-0.186888752	-0.044064518	-0.127102459	-0.013743769	0.083428239	0.126276981	-0.035509006	0.114505412	0.158926085	0.194242219	-0.070130975	0.173066388	0.204646583	-0.058881108	0.085264481	0.240866228	-0.058394456	0.127941562	0.014439935	-0.013812876	0.042256071	-0.071820034	0.032044884	0.042337097	0.011948274	0.027916753	0.000167558	-0.163972516	-0.067840415	-0.259835064	-0.034898668	0.005553018	-0.326086286	-0.024069915	-0.033002796	-0.437406632	0.024976458	-0.068145891	-0.159675786	-0.036806091	0.053777193	-0.106133195
LACM_113841	0.152495641	0.043503657	0.069210233	0.31673545	-0.211899432	-0.070068185	0.241387823	-0.173163838	-0.049502638	-0.118283807	-0.083701628	0.058916355	0.135347545	-0.047727748	0.119154641	0.123484005	0.203920812	-0.083178496	0.137707442	0.208712705	-0.059264114	0.015614447	0.220441621	-0.060815022	0.174094972	0.029784606	-0.008925669	0.093088588	-0.089958644	0.023352878	0.083615095	0.009021105	0.031821452	-0.035907397	-0.171085302	-0.037909123	-0.270111954	0.001557451	0.014817356	-0.340464679	0.023223458	-0.037278317	-0.410595519	0.067531104	-0.094198439	-0.186244904	-0.031922789	0.072919673	-0.117820773
UF_18607	0.162182453	0.072774808	0.0471305	0.300619901	-0.223883884	-0.085084878	0.228201082	-0.198818414	-0.034375416	-0.131106306	-0.025475884	0.061457032	0.131889958	-0.028197749	0.097650605	0.152094198	0.210856098	-0.061627506	0.166340306	0.234098187	-0.05373891	0.035554093	0.233864584	-0.05521001	0.16596233	-0.031978365	-0.003731243	0.053242466	-0.086138615	0.027396959	0.046292174	-0.005462223	0.038783674	-0.02254614	-0.168575058	-0.062285138	-0.258217287	-0.022193375	0.011189749	-0.311983146	-0.006638951	-0.027553139	-0.41367878	0.023250791	-0.080052028	-0.180717941	-0.014596732	0.06037264	-0.116040495
UF_18606	0.14709367	0.076674542	0.077179955	0.267336944	-0.237768876	-0.088795088	0.201448522	-0.208858417	-0.052996909	-0.135256101	-0.013907412	0.068538118	0.118917784	-0.046292742	0.103499443	0.167185223	0.207945895	-0.057844882	0.179547328	0.220397668	-0.048125043	0.055535822	0.243310549	-0.057124358	0.167348048	0.007103426	-0.001668196	0.057097992	-0.085817321	0.028055225	0.064064211	0.012210851	0.032741583	-0.007884541	-0.167971482	-0.0639522	-0.25716161	-0.022420293	0.008936942	-0.322900848	-0.016384008	-0.030025489	-0.415607097	-0.023003016	-0.070189175	-0.166057541	-0.014532189	0.05540117	-0.117022901
MCZ_160634	0.11351749	0.083390608	0.064954098	0.330418413	-0.20884321	-0.097626533	0.263037677	-0.17501356	-0.066554505	-0.123510487	-0.007224905	0.068782381	0.118497023	-0.048034707	0.107531401	0.159879182	0.15517265	-0.054884931	0.186506113	0.182333623	-0.049633481	0.061325975	0.205905001	-0.0948476	0.118657632	0.00619541	0.022584301	0.051961538	-0.080887028	0.054292294	0.053551427	-0.000237221	0.046068651	0.02045098	-0.144626101	-0.082618433	-0.26138908	-0.029697445	0.012557896	-0.340446585	-0.006380161	-0.032798507	-0.450843064	0.043132693	-0.0562305	-0.153914204	-0.024680385	0.054773898	-0.12462958
MCZ_160635	0.126868615	0.068784588	0.062835386	0.289351446	-0.229367271	-0.065994464	0.234431221	-0.173785985	-0.046221654	-0.103728033	-0.010027462	0.064145025	0.122871815	-0.01466568	0.097232833	0.154391014	0.156958596	-0.032628107	0.177346824	0.197369047	-0.045176244	0.066146806	0.233453595	-0.051213093	0.111798608	0.017452421	0.003729006	0.067603718	-0.075047751	0.017359582	0.075927751	0.007263385	0.02147591	0.009435303	-0.174456768	-0.064039005	-0.245586395	-0.032860031	0.006273894	-0.355575684	-0.010554829	-0.0394998	-0.49401931	0.033958751	-0.048763938	-0.132049413	-0.033841541	0.049359735	-0.100240204
UF_91630	0.190525029	0.057433003	0.04613317	0.258969408	-0.211106778	-0.084219784	0.179822795	-0.179763712	-0.027342849	-0.127611556	0.017595797	0.039945985	0.137686752	-0.056549131	0.09055549	0.161908621	0.185252153	-0.050262593	0.189891078	0.18829043	-0.024568223	0.07206999	0.2246656	-0.040318795	0.169124846	0.032302676	-0.002289034	0.049255863	-0.062866754	0.041896668	0.077915394	0.023116988	0.038814438	-0.001927787	-0.174666721	-0.057456775	-0.264758458	-0.034880334	0.004463692	-0.34018567	-0.041906161	-0.038634455	-0.464517072	-0.01807578	-0.046141766	-0.168115381	-0.016864804	0.02773979	-0.128505006
UF_91628	0.19900203	0.044804588	0.04764692	0.24952718	-0.210078484	-0.071644252	0.177219528	-0.166049282	-0.02936463	-0.126594881	-0.001509891	0.051147844	0.123685075	-0.0628701	0.094760537	0.176218799	0.187929744	-0.047046153	0.187056401	0.207090047	-0.034575523	0.060001352	0.233121174	-0.056910782	0.172253039	0.040205173	-0.015161532	0.059265041	-0.065704044	0.030175458	0.078326186	0.017101652	0.035224483	-0.009413456	-0.167821641	-0.062610254	-0.259207325	-0.036368547	0.009811348	-0.338989723	-0.038636931	-0.039863875	-0.457917946	-0.009132687	-0.07162092	-0.166987264	-0.013248468	0.06440543	-0.130441192
UF_144516	0.189601846	0.059023535	0.056775506	0.233131865	-0.214450369	-0.06582057	0.174745161	-0.181132065	-0.018931044	-0.125270382	-0.015485205	0.055132433	0.114920466	-0.091943012	0.071820888	0.168303516	0.18485208	-0.045246033	0.189917828	0.203778071	-0.026920576	0.066792634	0.22761136	-0.048078756	0.179324681	0.055057335	-0.020443722	0.079677131	-0.059319128	0.025281257	0.088759271	0.028032354	0.033347569	0.002074024	-0.15984919	-0.057745408	-0.269825491	-0.03173559	0.003676312	-0.349747805	-0.039044881	-0.042618826	-0.460326548	-0.024068792	-0.060652183	-0.167648538	-0.006736684	0.05792573	-0.127719082
UF_90466	0.178198361	0.005493909	0.093759714	0.237290652	-0.204765541	-0.073404212	0.194322644	-0.16774934	-0.049493425	-0.102168173	-0.019381406	0.048317202	0.130017564	-0.091906215	0.067564663	0.14502967	0.166202252	-0.034348555	0.184136154	0.220717651	-0.076055526	0.078360251	0.274557721	-0.080808429	0.151883385	0.050955904	0.033636038	0.064663054	-0.057333171	0.046058833	0.078158413	0.022744929	0.040161614	0.015820192	-0.175289669	-0.034907357	-0.260041791	-0.034391759	0.002759261	-0.353430526	-0.031710811	-0.026446515	-0.45950564	0.000257146	-0.056651455	-0.150133187	-0.020960034	0.029306101	-0.12927321
UF_90465	0.177482055	0.005376567	0.07355773	0.258725885	-0.227698681	-0.066650281	0.209589458	-0.202288034	-0.03815011	-0.126085916	-0.025183907	0.069873229	0.122324962	-0.114257596	0.096225525	0.102632859	0.186178848	-0.041433257	0.130954007	0.263680074	-0.101630852	0.027652174	0.297572452	-0.074454925	0.164565204	0.012050807	0.001134347	0.062622786	-0.057327182	0.046274704	0.085192611	0.009412651	0.04185144	0.037456407	-0.174228129	-0.05072765	-0.245032795	-0.033534942	0.018726762	-0.325559756	-0.011397695	-0.045626635	-0.427715434	0.054109173	-0.085808319	-0.142881855	-0.033506758	0.046625573	-0.124130675
UF_58094	0.177010623	-0.010079298	0.070707229	0.254644329	-0.188284165	-0.057162623	0.209781086	-0.159927874	-0.034827338	-0.117845519	-0.015837133	0.042959505	0.103868531	-0.107319522	0.082028364	0.146660631	0.175109413	-0.045332352	0.18156924	0.227698338	-0.07669961	0.071941964	0.273648041	-0.077670797	0.165000764	0.023760533	0.000844997	0.074234888	-0.070512317	0.030171491	0.077471681	0.002536761	0.044266583	0.028177143	-0.157349489	-0.04350001	-0.251951384	-0.0212612	0.000858319	-0.344139894	-0.027291649	-0.035443591	-0.457755723	-0.001466094	-0.047313799	-0.164894355	-0.01263934	0.048162303	-0.147997506
KU_249455	0.153748848	0.051654795	0.079322227	0.288491891	-0.215812249	-0.07706623	0.203768815	-0.195459591	-0.037284419	-0.115246927	-0.005724443	0.060366963	0.126644331	-0.061902099	0.087212543	0.186107068	0.217433877	-0.054005138	0.196822214	0.213733037	-0.038853864	0.068455367	0.241866046	-0.062810656	0.143212644	0.016520854	-0.003802299	0.045244542	-0.072258071	0.028247121	0.053170011	0.017225203	0.024453047	-0.018780991	-0.174557007	-0.058959306	-0.256822125	-0.013350331	0.017667837	-0.325118477	-0.023332642	-0.023414476	-0.424873532	-0.020242044	-0.052031769	-0.176100552	-0.015928595	0.041673537	-0.128659974
KU_249461	0.157147154	0.053965415	0.084072551	0.268400623	-0.199055221	-0.07913073	0.194005923	-0.194999294	-0.027036835	-0.104170283	-0.035227597	0.066349247	0.146480966	-0.071856567	0.088021995	0.164319503	0.205645466	-0.059302124	0.176768261	0.226747118	-0.060090935	0.063469032	0.268940144	-0.064768119	0.141370967	0.016032459	-0.000228865	0.06257548	-0.073995096	0.022972635	0.06939822	0.006288684	0.036046444	-0.021839212	-0.180897078	-0.042735501	-0.24166596	-0.020529736	0.013358204	-0.315751363	-0.029390415	-0.032628846	-0.451171585	0.01914571	-0.073607205	-0.157544918	-0.012579192	0.045857635	-0.133382251
KU_249451	0.169735897	0.063376669	0.080172775	0.271708053	-0.209859372	-0.084744498	0.190413629	-0.181793277	-0.036042554	-0.130378047	0.000913637	0.071064915	0.15132148	-0.071764308	0.077930158	0.178385791	0.2061553	-0.066209392	0.190568822	0.199159399	-0.046140217	0.073998645	0.243827651	-0.05668423	0.141853622	0.011804125	0.004134663	0.046790247	-0.062121198	0.040402679	0.052122971	0.016121032	0.023759349	-0.012481997	-0.169515708	-0.054276123	-0.248916085	-0.038526126	0.007393612	-0.324934168	-0.036092602	-0.038311758	-0.447615669	0.000768887	-0.064873045	-0.162687419	-0.03129107	0.03815754	-0.12200316
UF_28501	0.16525637	0.08893388	0.045138545	0.257572018	-0.212944035	-0.09906721	0.199172079	-0.177682213	-0.066416914	-0.128956186	0.021915589	0.075946287	0.137274785	-0.085695803	0.080817367	0.15898181	0.168706051	-0.048322303	0.180762558	0.193476941	-0.044999468	0.065273346	0.229964353	-0.052742696	0.150625294	0.028776558	0.031384592	0.044024418	-0.066556048	0.052057164	0.065389959	0.011832694	0.055571136	-0.005780137	-0.191718566	-0.041679801	-0.253786151	-0.03197576	0.002530055	-0.340843242	-0.041265319	-0.049805976	-0.470404183	-0.012399849	-0.075807208	-0.154084178	-0.015873759	0.046685194	-0.072726625
UF_28463	0.146307026	0.078268909	0.07710175	0.253917928	-0.20328568	-0.086553022	0.172227909	-0.172188181	-0.017852504	-0.112401629	-0.03327173	0.066160249	0.113552254	-0.073764511	0.101568165	0.17635035	0.232653741	-0.066049831	0.184135609	0.219644247	-0.050862085	0.072113856	0.248212444	-0.060632631	0.167334185	0.019708042	0.009844474	0.070855469	-0.099474021	0.034681202	0.081661626	-0.009812197	0.034150919	-0.043928506	-0.185199114	-0.064031704	-0.256332281	-0.02589267	0.018725766	-0.333394441	-0.0295674	-0.022400623	-0.449080297	-0.01656114	-0.06944726	-0.163168405	-0.016588223	0.038557951	-0.074358219
UF_28469	0.15518081	0.063343965	0.077719265	0.270592515	-0.1891261	-0.091193685	0.194371329	-0.153815558	-0.05165748	-0.132972391	-0.002355796	0.064145722	0.140057473	-0.057543558	0.090132053	0.19663525	0.200370537	-0.058314092	0.196525476	0.186232278	-0.049536986	0.088993617	0.213008239	-0.054230532	0.14609111	0.0198053	0.023253941	0.045168439	-0.085320942	0.036175995	0.060559214	0.006909734	0.040000168	-0.005920106	-0.188753662	-0.049036592	-0.261240152	-0.018793414	0.005304732	-0.336418746	-0.02703645	-0.018400711	-0.461891646	-0.028350595	-0.05762877	-0.178820155	-0.014806943	0.034779044	-0.105851133
UF_90977	0.156496956	0.068003235	0.085536053	0.263951039	-0.236933454	-0.078251731	0.20840636	-0.205705637	-0.044564439	-0.130941494	-0.001347098	0.067393373	0.124551967	-0.043676724	0.10931361	0.180861586	0.220905714	-0.067534729	0.190253083	0.214769012	-0.050053351	0.079927718	0.24486598	-0.038110776	0.142294567	0.027866106	-0.00910723	0.040993617	-0.075484025	0.023151491	0.061063996	0.017690197	0.030388617	-0.020285114	-0.169891964	-0.074877023	-0.265287925	-0.035071649	0.027392884	-0.321273277	-0.025551659	-0.016651684	-0.407412308	-0.015992819	-0.064670571	-0.176649847	-0.031193007	0.034353127	-0.117594259
UF_106807	0.149778613	0.059333107	0.079249676	0.300758264	-0.219621149	-0.075998079	0.221411972	-0.167116262	-0.046923697	-0.10330852	-0.025228384	0.072796594	0.134257097	-0.059461596	0.087460061	0.149009165	0.174678313	-0.058891868	0.161785664	0.187416127	-0.042553504	0.048366738	0.217344596	-0.056070679	0.156494378	0.022196768	-0.005040875	0.0698221	-0.074273163	0.034664888	0.070909431	0.016151598	0.043318361	-0.013031126	-0.167330079	-0.055942092	-0.26832029	-0.021572672	-0.004771213	-0.345216857	-0.019551907	-0.032644786	-0.46410429	0.02288552	-0.064811359	-0.159854226	-0.011915557	0.058370205	-0.095019725
UF_90978	0.139606427	0.074542078	0.079449822	0.288856193	-0.219083181	-0.083607053	0.220010015	-0.191038474	-0.037855861	-0.105795887	-0.026675241	0.04748254	0.121416143	-0.043630841	0.110721166	0.161419776	0.180688307	-0.040853714	0.168424198	0.201880463	-0.038743	0.058018415	0.216326671	-0.058611406	0.145444133	0.021060547	0.009582949	0.063831185	-0.082976293	0.029963456	0.069176906	0.013440948	0.028230406	-0.006139176	-0.178376357	-0.065594349	-0.251470013	-0.022117141	0.01814988	-0.344953375	-0.018623431	-0.015468695	-0.47251128	0.009758841	-0.046560566	-0.157223414	-0.014042009	0.022353476	-0.088509134
UF_123104	0.19120087	0.05559837	0.049930279	0.251909643	-0.231302104	-0.079387966	0.176980315	-0.162834226	-0.048550185	-0.136908492	0.02076698	0.069693625	0.13698993	-0.051183986	0.074196743	0.162460929	0.170114468	-0.038900712	0.185219536	0.194417622	-0.038848785	0.080950518	0.214897166	-0.064634939	0.152354957	0.049414696	0.014374125	0.048732266	-0.046225689	0.046108511	0.062606043	0.035481486	0.045255893	0.016819853	-0.163062923	-0.071100796	-0.251463624	-0.058711639	0.012913437	-0.349584379	-0.040846933	-0.037231432	-0.486192261	0.020854692	-0.079132518	-0.133240265	-0.055966437	0.049069232	-0.10717525
UF_123125	0.206883877	0.067262737	0.061392065	0.251416841	-0.246844308	-0.070545288	0.158702987	-0.16057276	-0.035765381	-0.119333791	-0.005724383	0.053032626	0.108150523	-0.049901912	0.101706916	0.16038425	0.180637816	-0.04938332	0.185054227	0.212711963	-0.035171649	0.055286258	0.233579436	-0.05127926	0.173394714	0.04474893	0.002519222	0.063927712	-0.068525504	0.027251027	0.080139166	0.021098123	0.034135138	0.00320342	-0.166517633	-0.073961832	-0.260089767	-0.043994628	0.00951925	-0.344654833	-0.029557356	-0.031617641	-0.460604002	-0.003003973	-0.061132054	-0.150043319	-0.030603616	0.041704315	-0.115099566
UF_123094	0.190389948	0.076243824	0.058828409	0.245640983	-0.240241596	-0.077962721	0.167400857	-0.171931095	-0.026710671	-0.123756278	0.005444754	0.060362922	0.150816994	-0.059893945	0.086231774	0.167917356	0.172030343	-0.032948353	0.180780888	0.209495441	-0.030683477	0.081345612	0.225230194	-0.052171772	0.155580525	0.049405128	-0.012069816	0.046322626	-0.056678768	0.022321812	0.067459088	0.024856597	0.034213515	-0.006567521	-0.176372744	-0.071205876	-0.257002861	-0.045492937	-0.004064479	-0.341785906	-0.043156998	-0.03605456	-0.467862537	-0.015261039	-0.063394081	-0.145711447	-0.022441002	0.045468905	-0.120454143
KU_87359	0.149201705	0.052708153	0.090637762	0.286012723	-0.22560778	-0.094047233	0.196751091	-0.174002995	-0.048540521	-0.121022394	-0.008075032	0.056458188	0.124409667	-0.049876548	0.126223013	0.165946217	0.197319631	-0.063657376	0.170710379	0.208029852	-0.046936977	0.070899443	0.229143592	-0.068617881	0.165412084	0.022463797	0.002296837	0.070565224	-0.082742083	0.024281733	0.067697366	0.010967891	0.042343213	-0.016979026	-0.163622879	-0.06200507	-0.275277525	-0.029856108	0.010644365	-0.33395773	-0.02601746	-0.020975352	-0.42736268	0.000549321	-0.06036023	-0.167470056	-0.01602832	0.039544452	-0.109122198
UF_152662	0.152888822	0.086661877	0.060884598	0.265191515	-0.25065637	-0.095464554	0.212416508	-0.20310862	-0.056146331	-0.147061782	0.033987756	0.086736093	0.126671752	-0.075652467	0.101680922	0.182102064	0.210477164	-0.057138516	0.17963172	0.224892126	-0.030837899	0.10048601	0.263652602	-0.070184769	0.123918334	0.023930286	0.008740133	0.039634681	-0.080655109	0.031002544	0.052671518	0.010940069	0.03771143	-0.02415284	-0.189122288	-0.079816679	-0.260765691	-0.0427765	0.027963421	-0.315017823	-0.047062348	-0.020713509	-0.378807623	-0.027135313	-0.075655713	-0.167122224	-0.0138664	0.046996579	-0.127431571
UF_152660	0.121474052	0.072904869	0.085716402	0.265798372	-0.256639192	-0.083686584	0.217266146	-0.212162226	-0.051316536	-0.117553758	-0.025807834	0.070829979	0.126548013	-0.064762141	0.121720796	0.14547975	0.225691281	-0.066072757	0.1549581	0.245623155	-0.037482408	0.051377483	0.252061877	-0.07703899	0.142081989	0.030041735	0.009313903	0.089234349	-0.091683903	0.025903493	0.085547597	-0.003562136	0.031684176	-0.016876494	-0.186932791	-0.06758223	-0.259818935	-0.017848577	0.022754968	-0.311814412	-0.008805557	-0.014912353	-0.40169627	0.008925739	-0.075482065	-0.162340533	-0.009698471	0.036929036	-0.126585295
MCZ_63671	0.127885246	0.040169633	0.09222274	0.259620643	-0.236428347	-0.092290659	0.217126187	-0.20417203	-0.051067305	-0.095671982	-0.023921378	0.059796662	0.12726928	-0.040625076	0.10418438	0.142189437	0.218618096	-0.055703481	0.157030944	0.231447706	-0.053899718	0.041101987	0.270874756	-0.063489599	0.137222259	0.018435732	-0.006416863	0.059840098	-0.093414706	0.033658235	0.075674481	0.005053296	0.032581852	0.00180541	-0.218472076	-0.029695914	-0.249571349	-0.0186389	-0.001481061	-0.326005854	-0.005622078	-0.044247486	-0.435873437	0.018919795	-0.064452118	-0.136011084	-0.029922997	0.052831137	-0.104356608
MCZ_63663	0.137079637	0.064616253	0.092873041	0.250430294	-0.236956775	-0.084851895	0.204976652	-0.206059633	-0.05927231	-0.128512884	-0.007949073	0.061395515	0.144896065	-0.030381139	0.108518569	0.161637785	0.20475413	-0.052064759	0.168809014	0.238963986	-0.065126947	0.058715701	0.249054613	-0.058965579	0.157448755	0.006269167	0.003337761	0.042728481	-0.08914401	0.042906634	0.069294549	0.011369976	0.036952598	-0.004150123	-0.180597494	-0.072591629	-0.263691425	-0.028852137	0.009786863	-0.340614736	-0.029386074	-0.022526272	-0.405535222	0.004245139	-0.075272535	-0.156573353	-0.028181007	0.051529123	-0.102386238
MCZ_124485	0.165136485	0.040957098	0.057571974	0.299903511	-0.208537837	-0.086881288	0.213098558	-0.180275026	-0.042704474	-0.136619322	0.002283403	0.082846372	0.124234162	-0.059279145	0.070641096	0.16627046	0.201561134	-0.07326224	0.1748574	0.209866648	-0.057123264	0.061305193	0.236698564	-0.057256479	0.134367769	0.028021931	0.007837032	0.052358309	-0.079262519	0.045292801	0.056560344	0.01555992	0.045511954	-0.008338523	-0.175155911	-0.046967196	-0.242342021	-0.03307957	0.013597594	-0.321834219	-0.003453883	-0.038970421	-0.445551149	0.02442481	-0.080298208	-0.167124988	-0.041636427	0.0527291	-0.113800386
MCZ_124482	0.152738278	0.03330882	0.070873236	0.297949224	-0.204113288	-0.069458518	0.237009623	-0.162394575	-0.058879898	-0.11390591	-0.005351061	0.0721887	0.116532109	-0.071544419	0.093526319	0.152212476	0.18330032	-0.067634261	0.167651405	0.197748185	-0.05711338	0.058648881	0.226421826	-0.061198173	0.158384067	0.023923145	0.012272443	0.054025934	-0.055330572	0.031124988	0.068835981	0.009605079	0.038987731	-0.017146504	-0.177709409	-0.053602587	-0.252521143	-0.016502826	0.003701483	-0.337860367	-0.005205223	-0.036079763	-0.462762625	0.014501655	-0.065748569	-0.155786757	-0.022055938	0.04761259	-0.118381651
AMNH_1955	0.168600256	0.096891702	0.053826839	0.255944693	-0.217867779	-0.077094471	0.186699562	-0.173911563	-0.039728959	-0.101479966	-0.030004416	0.036687808	0.105923118	-0.062025602	0.106572332	0.165807446	0.185585027	-0.042726924	0.181279776	0.202947454	-0.025948686	0.07052163	0.215553929	-0.052632381	0.173241295	0.012475209	-0.015704497	0.079939345	-0.06939449	0.03208905	0.081845657	0.008124673	0.043556306	-0.002165821	-0.162363154	-0.052820571	-0.279197354	-0.024437201	-0.003247692	-0.367232793	-0.019673106	-0.027582211	-0.453854332	-0.024776641	-0.050619656	-0.150990011	-0.000425453	0.042689114	-0.128940411
UF_91253	0.181090392	0.083405555	0.058201729	0.294854481	-0.245370045	-0.072790281	0.20459235	-0.202774146	-0.045432351	-0.129824003	-0.013625373	0.070606136	0.096463683	-0.060048047	0.088191228	0.138595007	0.204486079	-0.056386041	0.159682619	0.212149558	-0.043196401	0.030822662	0.238514572	-0.04675417	0.151928378	0.027300791	-0.024324275	0.06944175	-0.073702344	0.03093958	0.073112308	0.011698206	0.034459354	0.008045085	-0.194130924	-0.060323791	-0.253808411	-0.029533741	0.008451835	-0.330118804	-0.000717918	-0.030404802	-0.415482372	0.027661762	-0.081741142	-0.157638904	-0.031430554	0.061478547	-0.131744395
UF_143405	0.16346088	0.073230399	0.058570246	0.286657259	-0.236707322	-0.071482138	0.202898185	-0.185749328	-0.056137687	-0.124055718	0.01381419	0.065383415	0.106871739	-0.061583383	0.083132909	0.153858759	0.1810822	-0.06154509	0.175961406	0.194081683	-0.036852864	0.047317893	0.233703707	-0.041369392	0.149667436	0.01353961	-0.009921058	0.058045877	-0.055863307	0.042501505	0.063912783	0.021346705	0.038710925	0.019825282	-0.182134412	-0.067974895	-0.254838258	-0.024932354	0.00498684	-0.355290626	-0.011965978	-0.028980873	-0.447289332	-0.005875543	-0.069346001	-0.142776849	-0.023524838	0.042115762	-0.115241482
UF_80730	0.162571936	0.058191896	0.063360858	0.281616408	-0.233059943	-0.104731354	0.209861024	-0.191550084	-0.067326646	-0.149534771	0.011690909	0.08161555	0.150499127	-0.06395719	0.096694661	0.156797444	0.208320694	-0.075934513	0.177402005	0.208574183	-0.05311773	0.064505104	0.238132287	-0.066842592	0.147620662	0.005991896	0.01729376	0.037275875	-0.058312722	0.054500622	0.038873552	0.021044193	0.057038351	0.000926	-0.185771672	-0.065832241	-0.258399405	-0.027575928	0.016389656	-0.32599429	-0.013266712	-0.028394384	-0.397642359	-0.003492643	-0.090025066	-0.176590006	-0.041918683	0.045618658	-0.096004686
UF_63483	0.175846911	0.058119674	0.074029631	0.274099996	-0.200967162	-0.103564145	0.211605326	-0.168111134	-0.045180967	-0.143882043	0.017960414	0.069408418	0.151257211	-0.044410932	0.121568331	0.170129442	0.18410029	-0.06446268	0.187645756	0.188039995	-0.056751631	0.081594845	0.225707837	-0.057238502	0.145899853	0.006435095	0.003529544	0.030714116	-0.073900537	0.041140109	0.045381608	0.01902153	0.045199174	-0.012164292	-0.167801333	-0.073665448	-0.262063657	-0.031934715	0.010994162	-0.33059376	-0.029085103	-0.024285719	-0.445941195	-0.004521751	-0.073184393	-0.16482313	-0.03965107	0.031673513	-0.10116399
UF_73668	0.141220923	0.057276182	0.091799392	0.285100074	-0.216373727	-0.077918694	0.222031192	-0.183126265	-0.038810966	-0.100240727	-0.043690598	0.061942412	0.131821981	-0.028641284	0.124243538	0.138687984	0.204788261	-0.064881338	0.156198706	0.210867395	-0.041798371	0.03851241	0.228900684	-0.056991923	0.178370905	0.0111186	-0.014845315	0.091159571	-0.098077787	0.00531388	0.081455696	-0.012982167	0.033253055	-0.036434964	-0.169277324	-0.043430987	-0.280104843	-0.005055343	0.003217931	-0.341985508	-0.002037504	-0.024793394	-0.430145672	0.006551892	-0.066921473	-0.177353613	-0.002600347	0.045898847	-0.109155403
UF_81558	0.174792426	0.046525768	0.079011716	0.249466477	-0.219059765	-0.090801969	0.197643218	-0.180220707	-0.046951288	-0.127516652	0.017094648	0.029687031	0.141942724	-0.052168172	0.103338584	0.178928714	0.199714923	-0.044460001	0.19528726	0.208328492	-0.031585131	0.090884959	0.240169957	-0.052311077	0.154043591	0.025085999	0.021081305	0.045697229	-0.067167493	0.028665196	0.049900892	0.022405688	0.041043551	-0.022218252	-0.193975316	-0.038175879	-0.258190246	-0.031551326	0.002030686	-0.33405558	-0.036864554	-0.011368488	-0.449205871	-0.042356244	-0.029199491	-0.16827989	-0.01489202	0.004766977	-0.107474072
UF_90574	0.161928994	0.042980549	0.08113	0.265467059	-0.219549443	-0.097707667	0.214622808	-0.188120337	-0.04741608	-0.135568612	0.034777647	0.04612216	0.148542277	-0.03577103	0.105993298	0.180882213	0.197401151	-0.053701867	0.196317581	0.205492105	-0.034345812	0.091832101	0.238272638	-0.049382534	0.130409157	-0.008207605	0.017082557	0.03475183	-0.063725912	0.027143439	0.045799881	0.018710699	0.047860513	-0.011920999	-0.182910574	-0.056117444	-0.266022538	-0.020452151	0.001792321	-0.336350581	-0.039140522	-0.009990634	-0.437980203	-0.049800445	-0.034088784	-0.163358371	-0.009568038	0.012608353	-0.103551943
UF_91176	0.180385309	0.079876189	0.080035897	0.263639164	-0.230849728	-0.101609762	0.202938118	-0.186640225	-0.040020436	-0.132398423	0.015607635	0.057502624	0.152837956	-0.036840812	0.11493959	0.162740915	0.188632578	-0.046326477	0.178258383	0.212197429	-0.04366931	0.07242814	0.235030204	-0.058289399	0.152267435	0.002157612	0.000394022	0.04409984	-0.074543601	0.032915451	0.05686481	0.002370499	0.046580809	-0.022342875	-0.17473155	-0.072663362	-0.262815266	-0.012655643	0.00160396	-0.346716422	-0.035835823	-0.013786909	-0.416477924	-0.026952078	-0.061027435	-0.167709016	-0.014806569	0.026744157	-0.100523841
UF_63485	0.155133258	0.057464238	0.087914	0.268402767	-0.230385482	-0.08618355	0.217372446	-0.184918707	-0.043527464	-0.116876577	-0.016474232	0.049081311	0.136473917	-0.034251366	0.119016054	0.161356137	0.201528275	-0.066259136	0.1748326	0.209283021	-0.05640636	0.063337748	0.237262936	-0.041380822	0.153394829	0.009849792	-0.003532008	0.063034844	-0.077219561	0.022182123	0.069955277	0.007137554	0.03830582	-0.01703496	-0.167997237	-0.061657382	-0.266548265	-0.014435026	0.012989948	-0.339348211	-0.015896149	-0.017574782	-0.422267805	-0.011539926	-0.06517767	-0.175688325	-0.019961197	0.033932454	-0.119940763
UF_91171	0.155450917	0.077678463	0.072507112	0.267802012	-0.255472794	-0.111872323	0.213873585	-0.193836036	-0.061156859	-0.131345156	-0.029590677	0.090233319	0.134009026	-0.031230098	0.120329359	0.138571759	0.217166781	-0.071125057	0.158476359	0.2237297	-0.050344624	0.038156673	0.237959207	-0.064453827	0.152708951	0.00829441	-0.012403009	0.065229707	-0.076938118	0.038720392	0.067477834	0.008376431	0.055492689	-0.022081212	-0.203709501	-0.058349967	-0.250292881	-0.010307546	0.005254544	-0.323558698	0.002517873	-0.037678337	-0.40032521	0.005038694	-0.104552506	-0.16046435	-0.027885307	0.051298411	-0.09783633
UF_63481	0.165956471	0.076937297	0.081278604	0.281663872	-0.208976758	-0.085819365	0.223020013	-0.171569316	-0.040405335	-0.14285954	-0.008955858	0.052614071	0.134817461	-0.042428195	0.118564684	0.178017403	0.197193159	-0.059516354	0.187935225	0.194726473	-0.037727988	0.077206862	0.223602653	-0.063895713	0.151826153	0.015301581	-0.017744634	0.048607139	-0.088571231	0.018804328	0.062030646	0.002509014	0.037024572	-0.025545162	-0.162477788	-0.067300889	-0.270625774	-0.016429242	0.024751435	-0.346796645	-0.016039172	-0.016753392	-0.410352736	-0.013847168	-0.06379627	-0.177417899	-0.028197501	0.041983516	-0.124689895
UF_91159	0.13889502	0.086725424	0.069720227	0.276792015	-0.221216065	-0.081568071	0.220504361	-0.183952491	-0.050315422	-0.116927405	-0.007121411	0.061081886	0.135795245	-0.042064126	0.103366153	0.168253577	0.196430372	-0.055499811	0.177195121	0.206858292	-0.026676008	0.060865944	0.232894164	-0.058361438	0.177900911	-0.026999598	-0.008752681	0.056407832	-0.076771153	0.031603864	0.061539746	0.008828086	0.043588617	-0.018741818	-0.175365786	-0.064012178	-0.273861376	-0.011324214	0.00987711	-0.345974268	-0.01870075	-0.02330643	-0.416438617	-0.024365112	-0.056507564	-0.17944384	-0.005479002	0.037293494	-0.116574318
UF_87608	0.165831642	0.09183414	0.029999347	0.258559862	-0.233883379	-0.075517472	0.177584581	-0.198772202	-0.046185077	-0.096067535	-0.015408479	0.102088434	0.073473182	-0.101769227	0.113300064	0.13677454	0.1900576	-0.060977432	0.137978601	0.232031256	-0.063806627	0.01056373	0.229644062	-0.056905054	0.155245291	0.023546134	-0.013802481	0.107574462	-0.073432972	0.048978876	0.097115474	0.026917066	0.057321118	0.048136058	-0.186904782	-0.085608487	-0.268792377	-0.013921838	0.007358152	-0.352329278	0.00513283	-0.048137801	-0.44439077	0.028449586	-0.102705562	-0.148012384	-0.033153407	0.05626918	-0.083330586
UF_81693	0.163216933	0.05465088	0.083058625	0.283751642	-0.217740369	-0.096099421	0.226195819	-0.167796526	-0.047199201	-0.12245508	-0.011399494	0.069127794	0.143583185	-0.036625716	0.112981295	0.164160775	0.199955254	-0.071061079	0.173329052	0.193572252	-0.056572467	0.063765885	0.22382438	-0.058696257	0.153390277	0.002553296	0.002679124	0.041937767	-0.073126197	0.044452721	0.053975822	0.00206216	0.040182252	-0.022852413	-0.158199452	-0.06681741	-0.27222737	-0.016667329	0.0105333	-0.332631047	-0.024577084	-0.033996877	-0.435009647	-0.000281695	-0.065966466	-0.172176045	-0.020406404	0.031222859	-0.104412495
UF_91152	0.146365388	0.114103127	0.054633487	0.26799444	-0.233215822	-0.095460418	0.215630578	-0.198104121	-0.04832029	-0.116346076	0.0189066	0.059607282	0.13060518	-0.035945796	0.095148753	0.172423211	0.194102741	-0.047813458	0.186928688	0.197976399	-0.017531723	0.082988253	0.220871161	-0.052762368	0.152262902	-0.001413166	0.017144852	0.044817418	-0.072074328	0.035878908	0.063697291	0.008280031	0.043949519	-0.035768661	-0.168944096	-0.069278229	-0.269105091	-0.022610487	0.007772358	-0.338521528	-0.036963096	-0.025261179	-0.443677256	-0.033093309	-0.054097914	-0.162136429	-0.017243872	0.033598224	-0.097525376
UF_90571	0.156761123	0.087234927	0.069119449	0.268693538	-0.225961461	-0.107814615	0.208081303	-0.187940722	-0.044720165	-0.110019415	-0.040023482	0.086556135	0.122721419	-0.054395593	0.129898912	0.156442067	0.21242344	-0.069693769	0.161445479	0.220813596	-0.059415701	0.054776146	0.24562853	-0.068671845	0.152990228	0.014485884	0.01089749	0.063600379	-0.088766467	0.032329423	0.071638298	0.003143363	0.043232727	-0.021378813	-0.19186199	-0.064086829	-0.270638992	-0.011300531	0.013875579	-0.330303789	-0.004327289	-0.038566542	-0.400929749	0.009957637	-0.087381215	-0.163265509	-0.030222096	0.054950156	-0.101768986
UF_74222	0.156020855	0.070979491	0.07612352	0.260570849	-0.209022772	-0.074066182	0.205487575	-0.171319645	-0.046589508	-0.116184332	0.025029365	0.034055143	0.121816871	-0.046936513	0.079569051	0.185563094	0.158223319	-0.034887531	0.197621735	0.158248773	-0.014526909	0.101000131	0.211833853	-0.052953898	0.152295982	0.01933554	0.01160407	0.059689447	-0.067175211	0.026014614	0.06492475	0.029677747	0.040164294	0.003456717	-0.149522846	-0.058307252	-0.273186108	-0.020202373	-0.023946935	-0.37135447	-0.040727768	-0.045171437	-0.501860912	-0.06462277	0.010009156	-0.16218141	-0.004583076	0.004998666	-0.08455638
UF_74221	0.134053354	0.063939152	0.085571905	0.309297925	-0.23247502	-0.082665846	0.243349271	-0.195510409	-0.046811468	-0.107786311	-0.055870951	0.066986344	0.123416414	-0.032543859	0.108928131	0.127681646	0.18319973	-0.060585864	0.137890246	0.190950387	-0.043145228	0.028848587	0.202776891	-0.060344756	0.145523673	0.031397564	0.001381395	0.08482593	-0.081338559	0.032869147	0.062846538	0.011299574	0.027877796	0.037899153	-0.169657656	-0.054920976	-0.242524204	-0.019615741	0.026455363	-0.349641059	0.00201443	-0.032518938	-0.473003418	0.076450342	-0.065533982	-0.154726339	-0.024266491	0.055016771	-0.097557551
KU_220863	0.158424087	0.049476892	0.0736917	0.263583473	-0.194888372	-0.072164332	0.208172011	-0.169369167	-0.046478396	-0.123865557	0.020705811	0.033721352	0.144353173	-0.068660481	0.101021725	0.164231008	0.188023581	-0.056630103	0.181240289	0.18076416	-0.034295015	0.092454869	0.22076643	-0.050111997	0.151745191	0.010742314	0.017611319	0.042345744	-0.06733855	0.034594069	0.056971305	0.020689105	0.044500248	0.005873883	-0.168903611	-0.057885036	-0.262104242	-0.021666698	0.006709007	-0.350949885	-0.042530092	-0.01802724	-0.499226441	-0.019739951	-0.034273986	-0.144734199	-0.006324649	0.007639982	-0.081517946
USNM_321928	0.145070986	0.103041984	0.072368307	0.289898955	-0.236323903	-0.090123564	0.225511017	-0.194899572	-0.052199885	-0.125489777	-0.018259554	0.068800514	0.120169419	-0.038822357	0.126344299	0.147544764	0.189790899	-0.065560678	0.168552795	0.200328438	-0.053382295	0.051735373	0.238881087	-0.042044033	0.164595188	0.008872366	-0.017036872	0.057255669	-0.082578901	0.029661131	0.066671112	-0.003556684	0.038280979	-0.008096583	-0.177624824	-0.07460501	-0.26822423	-0.023353165	0.012510434	-0.329616843	-0.007824922	-0.030714827	-0.405401333	0.012717543	-0.075205112	-0.166382405	-0.017495296	0.068022044	-0.132226016
USNM_321926	0.143924797	0.061344396	0.075081577	0.294923206	-0.222395192	-0.075752484	0.218505566	-0.194089845	-0.056034687	-0.12503886	0.003479308	0.066483846	0.141366472	-0.046478018	0.095269145	0.16693476	0.184409168	-0.053827259	0.172118854	0.207939412	-0.060506457	0.072087164	0.231659861	-0.041663335	0.160999746	0.007765661	-0.008435851	0.040129669	-0.059976804	0.040667265	0.055148567	0.002499328	0.042256415	-0.011920988	-0.156402835	-0.064519468	-0.264609856	-0.03137356	0.011162408	-0.342750682	-0.018283227	-0.027751055	-0.431294789	-0.004819172	-0.061225584	-0.15305892	-0.012111774	0.042783155	-0.124526398
UF_89685	0.185997313	0.050116768	0.05800646	0.282598606	-0.211382426	-0.077892624	0.196816061	-0.169302656	-0.042879244	-0.13410758	-0.029881812	0.083746774	0.113572598	-0.097824987	0.080873966	0.14960179	0.19127298	-0.069541966	0.166673138	0.212937797	-0.062177972	0.063578401	0.240534084	-0.07739211	0.160697393	0.038864653	0.020913646	0.057186529	-0.06610989	0.051887283	0.065892488	0.018345253	0.042267333	0.015993089	-0.163919181	-0.065175201	-0.260770795	-0.034626139	0.009895437	-0.330800221	-0.013336275	-0.031529537	-0.431272335	0.034692908	-0.080180337	-0.168720691	-0.039927804	0.045743983	-0.130107514
UF_89686	0.166775589	0.100853443	0.062637496	0.236492723	-0.219275944	-0.090380952	0.172619249	-0.172597628	-0.047934269	-0.123107035	0.036581861	0.062286028	0.138567344	-0.137463712	0.053747234	0.157508886	0.1754988	-0.030571633	0.165059298	0.222633063	-0.056646047	0.069107977	0.25304101	-0.070519229	0.15602006	0.043510573	0.012122255	0.051370862	-0.060294803	0.068692489	0.075115023	0.019235957	0.061115193	0.016662665	-0.2141421	-0.045184766	-0.25932881	-0.025755146	0.002150087	-0.348174641	-0.027072553	-0.031702817	-0.453803671	-0.010097563	-0.0807649	-0.138262203	-0.025879758	0.040044606	-0.087041458
UF_124377	0.185194791	0.077339993	0.047417628	0.268564148	-0.189982168	-0.087758809	0.181801586	-0.178512175	-0.031055101	-0.118509093	-0.027377985	0.070996279	0.106268012	-0.085442348	0.097911978	0.150955323	0.181044987	-0.060184931	0.170684703	0.202165718	-0.048690888	0.055598001	0.242925474	-0.073745479	0.169127464	0.007461076	0.006610091	0.075752703	-0.071630308	0.039167573	0.074934426	0.01124057	0.049884688	0.024478848	-0.173746761	-0.067795412	-0.28425921	-0.008661137	0.005782091	-0.352794644	-0.00773536	-0.034379539	-0.437630373	-0.00072793	-0.078760932	-0.156411345	-0.016935059	0.052337603	-0.110754061
MCZ_174266	0.149041912	0.047173281	0.062946225	0.277677244	-0.188922867	-0.085949431	0.224522996	-0.166689137	-0.055388945	-0.107126053	-0.040778641	0.083281492	0.128083501	-0.085210617	0.101956148	0.133870319	0.182169884	-0.059666807	0.138873969	0.222102119	-0.080416143	0.04017486	0.250471031	-0.064614406	0.164282489	0.006259089	0.014175472	0.085602669	-0.09423044	0.046552657	0.071249207	-0.002647915	0.053855591	-0.020941837	-0.18811996	-0.027376232	-0.270055583	-0.013128765	0.020196748	-0.353372469	-0.009082003	-0.051861502	-0.445028159	0.034958638	-0.089492118	-0.154377253	-0.00163015	0.0433217	-0.063713073
MCZ_143684	0.134820511	0.063740062	0.079363583	0.343310691	-0.23831472	-0.107993339	0.276192852	-0.187857273	-0.064389087	-0.149037021	-0.009158314	0.092943047	0.118967775	-0.038540427	0.090252805	0.160408571	0.171501584	-0.08146923	0.183489268	0.185271392	-0.061014014	0.062902754	0.226784126	-0.061168574	0.099840797	0.028368586	0.012382396	0.035390082	-0.079747113	0.035625175	0.041634191	0.015349443	0.037262229	9.54E-05	-0.169596066	-0.07599846	-0.250323437	-0.019591408	0.017165042	-0.316986339	-0.001513019	-0.027521673	-0.397584842	0.024847804	-0.085897974	-0.176693799	-0.017854355	0.068102451	-0.14193089
UF_91239	0.146811157	0.085823059	0.053940202	0.289638775	-0.21562998	-0.125663112	0.227451734	-0.18952104	-0.065566339	-0.111658442	-0.018201878	0.0757608	0.141237635	-0.042121864	0.081670293	0.161737641	0.159467404	-0.053730961	0.18539833	0.176467808	-0.053227135	0.063931825	0.229552888	-0.064638675	0.119460605	0.027590635	0.029425405	0.03821723	-0.062734579	0.050902292	0.055316804	0.026572859	0.054082968	0.00713668	-0.202947201	-0.050153881	-0.247587992	-0.037469794	0.012006351	-0.332086708	-0.019255379	-0.054311792	-0.447145497	0.017345508	-0.092793638	-0.153949092	0.000265702	0.067840862	-0.127530953
UF_91238	0.160488734	0.071684227	0.096700992	0.292404547	-0.218151744	-0.108700316	0.219120113	-0.177093318	-0.050993755	-0.115675533	-0.023439206	0.063593303	0.141572489	-0.029359406	0.109946166	0.164663677	0.183197725	-0.059729308	0.187156076	0.204917032	-0.06797443	0.062530663	0.240455394	-0.063329465	0.130235707	0.001026293	0.022232336	0.06126478	-0.087213161	0.026079117	0.073516294	0.003908313	0.041418613	-0.042047108	-0.158168921	-0.057310459	-0.25693744	-0.012660129	0.020194757	-0.326298905	-0.024235575	-0.033009764	-0.423067197	-0.006927475	-0.081682873	-0.17454299	0.007121513	0.062929546	-0.136114952
UF_150338	0.155808819	0.075522395	0.079813549	0.279918746	-0.216967122	-0.075051529	0.212401802	-0.161361586	-0.046992108	-0.106179164	-0.029363038	0.056293677	0.137064008	-0.016605719	0.110912412	0.156631432	0.165207998	-0.044333015	0.166215932	0.188247553	-0.040710833	0.067944261	0.214485081	-0.058169992	0.1413659	0.008640107	-0.006499623	0.066087452	-0.07788017	0.029200636	0.069242802	0.004748367	0.037841479	0.000948981	-0.156088184	-0.059765993	-0.262666745	-0.024090536	-0.000585764	-0.353237602	-0.025149703	-0.034403849	-0.499300419	0.022886902	-0.049022092	-0.15000887	-0.025124647	0.034205658	-0.078036318
UF_28440	0.148667733	0.083740851	0.084917571	0.255129057	-0.236016464	-0.070803508	0.194800334	-0.176209384	-0.055403285	-0.09590581	-0.006022647	0.051069435	0.12429627	-0.041966953	0.101299924	0.163764952	0.18216102	-0.047310136	0.17177249	0.193633045	-0.035167775	0.064504711	0.22511734	-0.05218903	0.15372974	0.013679976	0.010785787	0.065960823	-0.076298044	0.023291227	0.079341288	0.004602089	0.040377346	-0.004632375	-0.144125775	-0.059993917	-0.273277611	-0.023015174	0.004194182	-0.34874669	-0.038396862	-0.021910288	-0.497680979	-0.013158758	-0.059975028	-0.13812958	-0.014764834	0.030133106	-0.073548958
UF_149664	0.157533918	0.016278236	0.094081252	0.308082661	-0.191693958	-0.108038337	0.2418147	-0.16595812	-0.064940503	-0.138011144	-0.004324513	0.066411011	0.118603396	-0.054966454	0.108720561	0.166294399	0.164701482	-0.072683334	0.17649843	0.176277929	-0.045663989	0.074877537	0.189776677	-0.090031515	0.135689942	0.035014639	0.029360035	0.048659074	-0.050828134	0.059372902	0.053630346	0.020995819	0.050431893	0.008376009	-0.151635533	-0.067938546	-0.271693999	-0.039891228	0.016814451	-0.357917605	-0.017833912	-0.033477249	-0.454424195	0.024553139	-0.056947476	-0.159718667	-0.038320425	0.043894167	-0.091181415
UMMZ_87487	0.180764082	0.071548211	0.07001524	0.277559767	-0.214462905	-0.094949048	0.196233948	-0.199679628	-0.052571785	-0.134541755	-0.014684896	0.075410733	0.134568341	-0.047554415	0.08846733	0.144120855	0.204023386	-0.059778188	0.159155878	0.227794547	-0.053851086	0.039528088	0.247864054	-0.074823877	0.16672788	-0.002190548	0.006250431	0.058536397	-0.084015583	0.049882633	0.059615241	0.012976836	0.048686459	-0.016271066	-0.19437768	-0.051500444	-0.255702428	-0.040326107	0.016555055	-0.31133581	-0.0249345	-0.042765956	-0.420245049	0.046186043	-0.090853995	-0.159797665	-0.035951237	0.056760346	-0.10675126
UMMZ_87456	0.174671019	0.053657695	0.060062387	0.260978241	-0.219561706	-0.081341882	0.202209836	-0.17453644	-0.052041333	-0.144807158	0.009508371	0.064659544	0.143413095	-0.038419801	0.068282632	0.165799425	0.167850053	-0.047829174	0.186532328	0.18964741	-0.035242245	0.073035478	0.251878896	-0.049809543	0.153886962	-0.000826004	0.015260905	0.048325944	-0.054491607	0.04314087	0.058150443	0.020221935	0.044265386	-0.001713671	-0.189570394	-0.059368593	-0.256859268	-0.023983645	0.000499386	-0.33657323	-0.037648422	-0.041246438	-0.464190236	-0.027735459	-0.049683987	-0.16500104	-0.013305798	0.026508357	-0.082027488
UMMZ_87480	0.172381966	0.051412696	0.083214649	0.272760823	-0.204772988	-0.090127278	0.214314949	-0.18284844	-0.054026162	-0.128801448	0.002557264	0.0548028	0.129381696	-0.04589459	0.096579671	0.16358193	0.184544184	-0.044999518	0.181476618	0.193584763	-0.037037871	0.085788233	0.232200265	-0.059822346	0.160468955	0.016713873	0.016062022	0.039271949	-0.066160663	0.034158722	0.05520646	0.008223973	0.039032758	-0.023926499	-0.182692073	-0.041110595	-0.25159796	-0.025322245	-0.006863033	-0.335986337	-0.055847899	-0.028149849	-0.464331654	-0.012370097	-0.03257749	-0.165899137	-0.006093634	0.017669681	-0.096242386
CMNH_54140	0.177835856	0.023282098	0.073192532	0.258139946	-0.165584461	-0.04609329	0.183818062	-0.144737486	-0.003551583	-0.073152708	-0.039050737	-0.033143129	0.11704018	-0.023133497	0.113826789	0.1828777	0.182568005	-0.029102363	0.191839961	0.195335824	-0.01338711	0.103581003	0.239068571	-0.071715497	0.13262566	0.023553598	0.039986642	0.080017141	-0.073675398	0.016038008	0.068143645	0.009985022	0.02466148	0.00843112	-0.160942752	-0.031303082	-0.253616682	-0.04103978	-0.007224022	-0.377799103	-0.029695616	0.015924686	-0.564195987	0.040839124	0.02725424	-0.123836817	-0.051838756	-0.031548715	-0.101297131
CMNH_52300	0.182777248	0.008437161	0.070267541	0.252205288	-0.167706878	-0.063077375	0.191354781	-0.151244175	-0.028185197	-0.097231665	-0.013912472	0.035244838	0.159819464	-0.042494363	0.090680688	0.15023621	0.164859919	-0.056126356	0.165815905	0.187224918	-0.067296653	0.094634869	0.219373948	-0.048965958	0.111640134	0.025023718	0.029349546	0.061185102	-0.068787689	0.023316162	0.056535509	0.007121631	0.039715299	0.061451585	-0.153599403	-0.047410661	-0.264290117	-0.048929131	-0.005009752	-0.391836135	-0.005404286	-0.031521605	-0.537795836	0.032923688	-0.057674116	-0.111773214	-0.033574032	0.039403324	-0.097751145
UF_124385	0.184358619	0.044620806	0.062068056	0.28288327	-0.206412851	-0.078208414	0.207123656	-0.187926994	-0.048491346	-0.133053611	0.025611975	0.089573503	0.112501642	-0.090907056	0.078976312	0.141653403	0.178891907	-0.061147579	0.177629676	0.232505933	-0.069811856	0.072751386	0.254725199	-0.075824721	0.126066538	-0.013615896	0.009740591	0.035712284	-0.078948461	0.048277999	0.061378176	-0.014150674	0.044385797	0.031341669	-0.14823937	-0.092087435	-0.28848609	-0.023689695	0.00153629	-0.341835961	-0.023264011	-0.031769514	-0.412524651	-0.028870078	-0.085936224	-0.162585589	0.018687976	0.08036602	-0.094539645
UF_124382	0.168617692	0.022369752	0.07067896	0.289235027	-0.234019425	-0.077043915	0.208980273	-0.194895843	-0.038111805	-0.130640967	-0.005615176	0.086325917	0.119351179	-0.094908252	0.103014656	0.133561453	0.209292648	-0.067947084	0.14524017	0.260219832	-0.081639686	0.039279644	0.269006671	-0.07636305	0.134012447	0.003588934	0.009935817	0.065902692	-0.084777723	0.039619448	0.069789811	-0.011185716	0.058497463	0.002281558	-0.175547831	-0.091378001	-0.269149337	-0.001852629	0.009159113	-0.330694027	-0.005845968	-0.031003724	-0.384809199	-0.005050802	-0.085181463	-0.165711735	-0.014330875	0.067273375	-0.091569227
UF_124386	0.18106283	0.035418216	0.073208703	0.280102155	-0.208692712	-0.060329016	0.208492879	-0.184816279	-0.027074145	-0.107108144	-0.033895955	0.072414853	0.084439896	-0.086106916	0.097432673	0.11275398	0.200232874	-0.062183734	0.137679218	0.249222516	-0.069176688	0.043396229	0.261323181	-0.062045741	0.154486241	0.006141195	-0.021766684	0.077087384	-0.095318385	0.021986087	0.080178429	-0.0107858	0.027982514	0.021000352	-0.181518447	-0.056155892	-0.283046691	0.002515022	0.004119797	-0.349327293	0.004050651	-0.029860988	-0.426581763	0.022188223	-0.089022115	-0.148296873	-0.020828699	0.07700647	-0.087594796
LACM_61757	0.172949155	0.04407687	0.064919157	0.291811218	-0.247744355	-0.055086605	0.220304162	-0.201933097	-0.0421037	-0.102909132	-0.037242765	0.087010959	0.112741878	-0.072830273	0.117319309	0.108723463	0.207523836	-0.062196516	0.129536932	0.255272849	-0.068632755	0.011525431	0.25777168	-0.062375959	0.139884992	0.012185905	-0.017619311	0.085463242	-0.084585909	0.021651492	0.080245106	-0.01184259	0.038321778	-0.002864616	-0.176558296	-0.074857502	-0.278555141	-0.009639294	-0.000887549	-0.341470237	0.010126081	-0.043698403	-0.398852247	0.038640618	-0.084314989	-0.143208855	-0.020861639	0.075287873	-0.095435319
KU_216097	0.163469937	0.075020915	0.075200679	0.244645913	-0.245385432	-0.077371951	0.197945281	-0.173784638	-0.04616626	-0.105131199	0.008087044	0.028682625	0.132864541	-0.046054975	0.08923892	0.16539724	0.171762008	-0.029201881	0.189676213	0.189365279	-0.01570112	0.086633063	0.20949953	-0.045589182	0.152518167	0.027473959	0.005122305	0.066392261	-0.058843191	0.026139063	0.07041883	0.035459879	0.027781791	0.001548005	-0.167234002	-0.059152278	-0.27235649	-0.035451454	-0.001817288	-0.362113369	-0.049040941	-0.017916701	-0.480911993	-0.033673923	-0.039952885	-0.140288179	0.001955227	0.022974459	-0.115777534
KU_246969	0.182723831	0.050489308	0.071189056	0.24778975	-0.233463478	-0.067868119	0.20145543	-0.1859612	-0.041120893	-0.125449018	-0.021170819	0.060172133	0.145290149	-0.087845605	0.103375818	0.127443282	0.183987099	-0.056917666	0.15341745	0.219558283	-0.07324745	0.044827884	0.243117765	-0.054482851	0.183939476	0.03072159	0.001732288	0.082219627	-0.063859732	0.022664927	0.073782715	0.013232362	0.054523057	0.015922275	-0.156581566	-0.070413027	-0.264267202	-0.030257085	0.009354809	-0.340860663	-0.023401867	-0.047753172	-0.427829231	0.017562989	-0.072032623	-0.168178304	-0.010421059	0.052857317	-0.129810272
MCZ_189864	0.188591737	0.050603315	0.054607845	0.258685576	-0.217090285	-0.085178363	0.197128589	-0.190564809	-0.035936581	-0.123759782	-0.000957205	0.093416566	0.159028124	-0.070753824	0.102517005	0.131289186	0.16935394	-0.062747483	0.143909486	0.207315147	-0.07315453	0.024043728	0.253507754	-0.037724589	0.159462187	0.023979275	-0.015892336	0.082142639	-0.074753593	0.022966681	0.080183397	0.024310849	0.051667236	0.01791453	-0.188129337	-0.053484018	-0.264786389	-0.026855374	-0.006854619	-0.330395577	-0.015191037	-0.059879801	-0.431457026	0.036731611	-0.093708725	-0.167396382	-0.031124935	0.058469413	-0.12761455
KU_246967	0.173066633	0.021773744	0.069659868	0.257894348	-0.201227131	-0.079243428	0.206878485	-0.180749319	-0.04247509	-0.110402051	-0.005409814	0.049219108	0.135296459	-0.074843657	0.114005559	0.135128562	0.180478426	-0.055408821	0.158373692	0.204186523	-0.062625156	0.06627021	0.242899766	-0.058486984	0.156282903	0.033145443	0.009927279	0.068787118	-0.080585873	0.031473358	0.071984767	0.011940378	0.040348989	0.014967879	-0.167441278	-0.055624153	-0.277177197	-0.004792423	0.000152585	-0.35769455	-0.022497562	-0.032497718	-0.460210822	-0.004382522	-0.068500295	-0.132868709	-0.006938319	0.039447848	-0.103125914
MCZ_59324	0.153152797	0.052895274	0.068986229	0.231699002	-0.233940255	-0.07349909	0.192875769	-0.196493037	-0.039109452	-0.095130297	-0.02762933	0.05157479	0.117223126	-0.081644994	0.11828688	0.138810982	0.205861692	-0.057500225	0.151741636	0.235409636	-0.057293412	0.060460497	0.266869658	-0.057771104	0.162215822	0.045020741	-0.006544155	0.080167452	-0.079007657	0.031183093	0.079627472	0.006931414	0.036295025	0.003396971	-0.166030473	-0.045155636	-0.274776676	-0.03132446	0.006822688	-0.356867749	-0.024804988	-0.035841279	-0.444705721	0.022862991	-0.076844222	-0.118622843	-0.023595546	0.044949242	-0.085926105
KU_246966	0.179507548	0.010595611	0.084759717	0.251953949	-0.205425616	-0.072841726	0.197887597	-0.171478678	-0.025983927	-0.091624979	-0.040717809	0.041248677	0.135564923	-0.070473139	0.139514924	0.114143299	0.197922181	-0.073814716	0.132239928	0.214894744	-0.063227559	0.021749299	0.239487241	-0.04849496	0.190759768	0.015399646	-0.007175894	0.103206606	-0.083516518	0.024592558	0.090686777	0.007613307	0.041682748	0.025416722	-0.171515109	-0.04602592	-0.258973392	-0.008628254	-0.004646063	-0.35662356	0.007857584	-0.038423779	-0.466720883	0.023651033	-0.060211632	-0.169567861	-0.001482179	0.033388134	-0.10978365
UF_81573	0.160791026	0.058747745	0.069139082	0.2610216	-0.213670056	-0.076525283	0.194482278	-0.17396199	-0.046856547	-0.11444626	0.024045993	0.043110284	0.143611111	-0.030106846	0.09378913	0.156741769	0.166339355	-0.063489722	0.175266268	0.171667012	-0.03105095	0.086138455	0.194614712	-0.029589816	0.148649594	0.018225075	0.005934219	0.053258134	-0.048194571	0.034364739	0.073436273	0.027443732	0.042305991	0.031126145	-0.15547935	-0.071538897	-0.279585791	-0.040445816	-0.000376437	-0.372140297	-0.039021057	-0.040428804	-0.505237343	0.000326187	-0.051719469	-0.126010168	-0.015530519	0.043195285	-0.096592049
UMMZ_54785	0.170544166	0.051445764	0.059795302	0.272882425	-0.18277644	-0.068988057	0.203010419	-0.152439909	-0.029967662	-0.089405817	-0.035507759	0.03385591	0.118038815	-0.043066065	0.109078179	0.146570005	0.148656066	-0.036589921	0.163639002	0.170594139	-0.038257611	0.071928407	0.20748265	-0.052539395	0.175150812	0.018705213	0.015320194	0.089018045	-0.071321215	0.022211663	0.080118398	0.012968483	0.033551758	0.046472658	-0.149557491	-0.045639806	-0.271106036	-0.024957787	-0.002450675	-0.379677072	-0.01417387	-0.022350527	-0.518053908	0.019359588	-0.035525061	-0.167306862	0.001883769	0.022178226	-0.129102493
UMMZ_54782	0.163630784	0.018034859	0.07532143	0.23338644	-0.199166186	-0.075106196	0.186259482	-0.166855199	-0.041488789	-0.101156998	-0.000111238	0.041921159	0.098815489	-0.048149559	0.077420382	0.162223758	0.165303626	-0.031575114	0.179896273	0.194857396	-0.02725948	0.10062887	0.218984111	-0.048736079	0.173896152	0.042424343	0.01894763	0.069589917	-0.056967445	0.02762794	0.073352757	0.033214579	0.030674525	0.041322193	-0.187748184	-0.033139031	-0.239196612	-0.029477079	0.000368911	-0.361873396	-0.043767094	-0.022663244	-0.535198644	-0.019127818	-0.035869712	-0.150341026	-0.004232044	0.01374668	-0.125240669
UMMZ_54784	0.190202008	0.002074209	0.072676371	0.291737643	-0.174707848	-0.056702809	0.231105616	-0.141942322	-0.027034552	-0.078084404	-0.050765169	0.044734206	0.108650951	-0.068691199	0.100648531	0.133169277	0.154228242	-0.046046941	0.146777671	0.171349902	-0.046758148	0.037588417	0.193112108	-0.077249531	0.168072823	0.044792103	0.002192841	0.097469378	-0.067903845	0.038202545	0.076737953	0.020771019	0.04037448	0.02279044	-0.138507649	-0.050942504	-0.250020891	-0.036465596	0.00721076	-0.380841947	-0.014025327	-0.029091917	-0.536592147	0.068975126	-0.049052251	-0.149639394	-0.004579785	0.018826177	-0.114540671
MCZ_160656	0.148927121	-0.006454959	0.084735827	0.292893562	-0.196500409	-0.086417869	0.225567706	-0.171620945	-0.050065093	-0.112526859	-5.17E-06	0.05141154	0.138716661	-0.044358729	0.078683511	0.159016531	0.161348004	-0.047029844	0.198697361	0.201549841	-0.059639293	0.082758089	0.235301801	-0.065166606	0.107928248	0.014527486	0.030603877	0.037837572	-0.049479721	0.031195132	0.046084565	0.029544376	0.03070503	0.024079854	-0.175359201	-0.04497282	-0.242619091	-0.0319912	0.011872502	-0.349184154	-0.032892162	-0.034218663	-0.493005832	0.011369552	-0.053259109	-0.139538202	-0.007638901	0.047618203	-0.109109872
MCZ_160657	0.171647401	0.026417767	0.000378834	0.329377398	-0.147154709	0.002319183	0.248748652	-0.126338178	0.003432558	-0.146608799	0.005516948	0.003364656	0.156121954	-0.083542421	0.008036811	0.203218652	0.167683691	-0.013639812	0.217025475	0.160945977	-0.013092555	0.102732329	0.207393759	-0.015506133	0.133260969	-0.013364764	0.000154729	0.038760732	-0.056637504	0.004496898	0.047961908	-0.002707437	0.00164167	-0.015366232	-0.100342245	0.003246618	-0.26549474	-0.034479664	0.004342225	-0.378611199	-0.032447515	0.003417906	-0.556096419	0.003970984	0.001263217	-0.157164406	-0.024317047	0.004430945	-0.108954292
AMNH_98304	0.155945155	0.037744082	0.071934988	0.28234197	-0.166933221	-0.054213313	0.243690448	-0.135348815	-0.048677938	-0.098838717	-0.026164411	0.037559064	0.118899996	-0.078491192	0.074619462	0.179967292	0.14788151	-0.045139994	0.183603045	0.164310228	-0.028930548	0.083152765	0.200711174	-0.077625769	0.160624447	0.051558275	0.006694335	0.061495131	-0.065246098	0.030237233	0.077788523	0.010446431	0.030021973	0.009100558	-0.160105058	-0.053287919	-0.284509467	-0.027893139	0.02551493	-0.366116572	-0.027920947	-0.012545727	-0.489588651	0.015749812	-0.056405296	-0.17779214	0.00617357	0.03455971	-0.137690011
AMNH_98307	0.163253519	0.055345264	0.073798907	0.280338781	-0.187623531	-0.064827334	0.227722421	-0.158586788	-0.045259115	-0.119550544	-0.017138647	0.042679165	0.107792927	-0.077884403	0.082000608	0.166522154	0.15521396	-0.053474528	0.18164722	0.186684217	-0.054752247	0.059669955	0.202353694	-0.06095756	0.162046661	0.043116752	0.017674011	0.070014856	-0.067195365	0.033898155	0.091162554	0.013719783	0.03302759	0.013858627	-0.153448606	-0.065341161	-0.265615253	-0.019809267	0.015867705	-0.3607192	-0.011217554	-0.028189339	-0.475290501	0.007692079	-0.056604007	-0.170557638	-0.006567396	0.04654725	-0.133466368
MCZ_92968	0.13105468	0.078654889	0.084856316	0.292010604	-0.22372043	-0.10026945	0.233374116	-0.187101413	-0.059913455	-0.121297391	-0.015707901	0.059607892	0.125115421	-0.034709234	0.117041593	0.164260736	0.196500851	-0.055645452	0.179447828	0.211933338	-0.036302816	0.070970784	0.237780946	-0.075601152	0.140382294	0.010763057	0.006541275	0.045246988	-0.085887026	0.034007792	0.053277645	0.004798779	0.031648225	-0.020984207	-0.191896094	-0.044039506	-0.251595885	-0.037712315	0.031958386	-0.306563547	-0.005208193	-0.046748243	-0.440803286	0.01457667	-0.047863291	-0.17185293	-0.032737053	0.044593813	-0.104837646
MCZ_151883	0.161424448	0.044972695	0.065860913	0.268447279	-0.20297089	-0.061548195	0.203191794	-0.184105531	-0.030987613	-0.112383505	-0.088373156	0.080214125	0.095911637	-0.125314088	0.096878412	0.12719332	0.230833542	-0.074719493	0.14309681	0.27049616	-0.072521914	0.031766039	0.268631189	-0.096950083	0.170281637	0.02421242	-0.005080918	0.092267469	-0.101011417	0.025584607	0.090298516	-0.003552028	0.030237807	-0.017873536	-0.183320683	-0.045259642	-0.264230693	0.00019846	0.008888235	-0.325377723	0.014735571	-0.039787248	-0.399498057	0.034490637	-0.101523988	-0.165923915	-0.012669203	0.079462763	-0.114362311
MCZ_151881	0.157423649	0.069075911	0.036966514	0.264414037	-0.202841536	-0.072860476	0.190301745	-0.190164446	-0.022619621	-0.112958709	-0.069952207	0.0648061	0.091944391	-0.126754212	0.106346888	0.139681353	0.211785603	-0.052238787	0.158971717	0.281678009	-0.082804025	0.032288442	0.291835385	-0.077637567	0.178415203	0.008833218	-0.012176833	0.087068549	-0.111112264	0.029027387	0.090840387	-0.024778983	0.048032388	-0.009443486	-0.182429126	-0.035511645	-0.257331988	-0.00307605	0.011571855	-0.326928547	0.009394057	-0.038349121	-0.390875572	0.004949397	-0.084622996	-0.18572917	0.007367593	0.059837741	-0.117084153
UF_124393	0.194128622	0.077178613	0.069176344	0.295004847	-0.220815083	-0.08786078	0.193610013	-0.164102339	-0.048148668	-0.106658993	-0.016381717	0.081107319	0.095295293	-0.06565617	0.10838713	0.128084601	0.167986907	-0.064576242	0.164486416	0.183037733	-0.05586912	0.03905993	0.21174737	-0.063773239	0.155268198	0.030819924	0.018697386	0.07521053	-0.083362927	0.030416529	0.082039924	0.008852347	0.041736373	0.032482286	-0.165146944	-0.080236583	-0.281146509	-0.010260157	0.006006792	-0.35509806	-0.005985834	-0.037257771	-0.44819852	0.014333002	-0.080294982	-0.155219603	-0.020221545	0.053223525	-0.118731504
UF_124394	0.159682259	0.068478676	0.069450254	0.307435897	-0.237773895	-0.083652674	0.21915992	-0.182867415	-0.0447411	-0.085760879	-0.045297435	0.084980156	0.094336107	-0.05657076	0.103590758	0.117584655	0.166249452	-0.06268845	0.144580548	0.191406031	-0.053841647	0.022539169	0.206838428	-0.054229174	0.154110535	0.036203291	-0.009754802	0.093736675	-0.068158047	0.037013575	0.084716066	0.009796344	0.040590697	0.027953579	-0.167249343	-0.072642663	-0.279250336	-0.007222721	0.00168252	-0.360296503	0.012073254	-0.049326957	-0.448763786	0.029216649	-0.075654151	-0.155895939	-0.007213003	0.051956552	-0.116026364
UF_37223	0.15845052	0.083601234	0.056004083	0.304469871	-0.222747458	-0.079116987	0.223752045	-0.169276126	-0.054988774	-0.092129211	-0.026535677	0.083918514	0.090230494	-0.061512319	0.088975362	0.133432999	0.163975254	-0.061351951	0.164508301	0.177736623	-0.047875066	0.031682771	0.198855447	-0.055973621	0.154626693	0.025773014	0.016280045	0.080857203	-0.066100528	0.039528142	0.08164638	0.009882728	0.051263957	0.019740967	-0.157858879	-0.06723215	-0.285470791	-0.005113295	-0.002335474	-0.375047644	0.004572772	-0.036116092	-0.463378563	0.018643985	-0.07204205	-0.145289474	-0.020246824	0.043860817	-0.09585629
FMNH_106127	0.161672054	0.044588681	0.06847453	0.290519583	-0.214236166	-0.109623063	0.214903907	-0.175245397	-0.052651702	-0.117092344	-0.045084054	0.108784258	0.151239654	-0.051687405	0.097773693	0.125338223	0.197440683	-0.074965174	0.134906233	0.214083832	-0.063810774	0.029351254	0.224004642	-0.059598801	0.154827476	0.013413293	0.006632301	0.074932631	-0.067834632	0.052466256	0.067831771	0.002063359	0.053610991	-0.013235284	-0.199766739	-0.026234621	-0.245024476	-0.012322675	0.012031812	-0.325328205	0.002123922	-0.047675274	-0.456989365	0.047711656	-0.111227884	-0.169751436	-0.020917854	0.050414318	-0.070739578
FMNH_106128	0.166989499	0.045114	0.088489586	0.274462642	-0.197123252	-0.077292738	0.197066858	-0.151524834	-0.024396004	-0.105015499	-0.047285514	0.058994517	0.13524071	-0.041302561	0.108511468	0.156218165	0.196944253	-0.066696757	0.167355471	0.204939544	-0.042838523	0.065683655	0.232515074	-0.06660793	0.1706842	0.017701899	-0.006175738	0.072250777	-0.084208655	0.019769577	0.066099592	-0.010606796	0.033320785	-0.017690144	-0.181348428	-0.054388543	-0.265783885	-0.017410939	0.007900341	-0.340584323	-0.02121064	-0.033443337	-0.465659101	0.013811021	-0.056455799	-0.164697678	-0.006550444	0.038970477	-0.103986782
FMNH_106126	0.170640016	0.048753873	0.078719198	0.263478389	-0.203517714	-0.080038486	0.199588679	-0.160513405	-0.039969549	-0.113301274	-0.002340117	0.058093557	0.141487765	-0.031299865	0.106079155	0.174413938	0.188036617	-0.051212777	0.186872298	0.186244789	-0.038397048	0.089936376	0.223100758	-0.050249086	0.162610942	0.005661323	0.014048044	0.05301589	-0.067609452	0.022713979	0.057956497	0.001188454	0.03312004	-0.028430075	-0.161680517	-0.059711754	-0.252964625	-0.025480301	0.000212217	-0.338386544	-0.041638223	-0.022541752	-0.488360821	-0.029134464	-0.044958262	-0.171298724	-0.016948153	0.02197633	-0.105347545
CAS_144597	0.153661368	0.020363787	0.063094119	0.268174833	-0.211692388	-0.105889949	0.201665997	-0.173237783	-0.06455618	-0.135466131	0.018868692	0.107229523	0.135634459	-0.039349722	0.088294506	0.169576898	0.18005229	-0.063328629	0.184226834	0.195050435	-0.051032431	0.059223638	0.237930681	-0.063353673	0.147519712	0.001065163	0.013237329	0.043012766	-0.049753308	0.06246766	0.056935799	0.022611159	0.057597866	-0.00979486	-0.178776863	-0.055248586	-0.245749395	-0.037924674	-0.001153368	-0.331760676	-0.053010657	-0.050309099	-0.476156066	-8.89E-05	-0.081044047	-0.152075159	-0.032838362	0.030958488	-0.064091078
CAS_143957	0.14491476	0.039800978	0.065432431	0.278512608	-0.191204003	-0.079533336	0.223722748	-0.16986175	-0.035173123	-0.104306383	-0.049374098	0.070689354	0.125513011	-0.061884176	0.111360604	0.145562	0.18923344	-0.067847451	0.156155874	0.197877528	-0.051459297	0.026790714	0.236820049	-0.064529152	0.165228461	0.001966716	-0.005112991	0.084800283	-0.079178406	0.03543954	0.073346692	-0.004705315	0.047844038	-0.005187254	-0.17714829	-0.053001628	-0.264619854	-0.012967523	0.011461014	-0.336124078	-0.027850059	-0.034150066	-0.478796821	0.037914018	-0.078731224	-0.16371559	0.000175354	0.038083414	-0.071101241
CMNH_7836	0.1827008	0.041868118	0.068120865	0.260475267	-0.212947904	-0.052785661	0.184191919	-0.161987782	-0.024447143	-0.086188842	-0.009690558	0.010270161	0.133985203	-0.072603264	0.081250498	0.146508666	0.159405045	-0.031761571	0.16743519	0.164740161	-0.011873273	0.066577966	0.205061303	-0.042897461	0.180472873	0.042182515	0.020416498	0.067838605	-0.044641144	0.028134084	0.075816084	0.024290484	0.024254368	0.054635314	-0.15655359	-0.051962582	-0.255976722	-0.008517677	0.006302137	-0.381239172	-0.029592112	-0.012065083	-0.543177154	-0.018370233	-0.014842969	-0.159084421	0.009309163	-0.005954626	-0.105155037
LACM_25328	0.17677782	0.073935201	0.061045657	0.263143477	-0.204575709	-0.093974056	0.199011528	-0.174421537	-0.051538762	-0.132261202	0.005239702	0.060377024	0.134113895	-0.040734337	0.095693237	0.17113612	0.173120414	-0.052235631	0.183006085	0.182518012	-0.034012715	0.079608962	0.217534848	-0.055608989	0.152853829	0.031672363	0.019324654	0.042600816	-0.078439986	0.050259626	0.062401795	0.010629636	0.044341309	0.002794318	-0.175930804	-0.055343497	-0.240505623	-0.037160355	-0.002694388	-0.342579801	-0.044730579	-0.037390253	-0.490506566	-4.81E-05	-0.047045984	-0.157289838	-0.018161741	0.021760384	-0.086751801
[truncated: 65 more rows]
[truncated: 78 more columns]
