# Supplementary material for: Evolution of the locomotor skeleton in Anolis lizards reflects the interplay between ecological opportunity and phylogenetic inertia
Source: Nat Commun. 2021 Mar 9;12:1525. doi: 10.1038/s41467-021-21757-5 (PMC7943571; doi:10.1038/s41467-021-21757-5)
Supplement: Supplementary file 5 — Supplementary Data 2 [file 41467_2021_21757_MOESM5_ESM.csv]

Species	Darwin core tripplet	Digital Object Identifier	Voxel size (mm)	voltage (kv)	amperage (mA)	projections
Anolis compressicauda	amnh:herpetology:r-100651	doi:10.17602/M2/M168215	0.04623628	100	200	1500
Anolis maculiventris	amnh:herpetology:r-109553	doi:10.17602/M2/M168216	0.03800226	100	200	1800
Anolis maculiventris	amnh:herpetology:r-109556	doi:10.17602/M2/M168217	0.03800226	100	200	1800
Anolis chloris	amnh:herpetology:r-109577	doi:10.17602/M2/M168218	0.04623628	100	200	1500
Anolis chloris	amnh:herpetology:r-109578	doi:10.17602/M2/M168219	0.03800226	100	200	1800
Anolis festae	amnh:herpetology:r-112994	doi:10.17602/M2/M168220	0.04623628	100	200	1500
Anolis insignis	amnh:herpetology:r-114305	doi:10.17602/M2/M168221	0.06887961	100	200	1900
Anolis eugenegrahami	amnh:herpetology:r-115515	doi:10.17602/M2/M168222	0.0688863	100	200	1500
Anolis vittigerus	amnh:herpetology:r-119358	doi:10.17602/M2/M168223	0.0688863	100	200	1500
Anolis carpenteri	amnh:herpetology:r-123258	doi:10.17602/M2/M168224	0.03800226	100	200	1800
Anolis nebuloides	amnh:herpetology:r-149625	doi:10.17602/M2/M168225	0.04623628	100	200	1500
Anolis tropidolepis	amnh:herpetology:r-149647	doi:10.17602/M2/M168226	0.03800226	100	200	1800
Anolis tropidolepis	amnh:herpetology:r-161216	doi:10.17602/M2/M168227	0.04623628	100	200	1500
Anolis sabanus	amnh:herpetology:r-1955	doi:10.17602/M2/M168228	0.04623628	100	200	1500
Anolis townsendi	amnh:herpetology:r-42896	doi:10.17602/M2/M168229	0.03800226	100	200	1800
Anolis websteri	amnh:herpetology:r-49700	doi:10.17602/M2/M154195	0.03800226	100	200	1800
Anolis punctatus	amnh:herpetology:r-56850	doi:10.17602/M2/M168230	0.0688863	100	200	1500
Anolis punctatus	amnh:herpetology:r-56864	doi:10.17602/M2/M168231	0.0598371	100	200	1800
Anolis vermiculatus	amnh:herpetology:r-76522	doi:10.17602/M2/M168232	0.06887961	100	200	1900
Anolis vermiculatus	amnh:herpetology:r-76523	doi:10.17602/M2/M168233	0.06887961	100	200	1900
Anolis vermiculatus	amnh:herpetology:r-76524	doi:10.17602/M2/M168234	0.06887961	100	200	1900
Anolis lucius	amnh:herpetology:r-79413	doi:10.17602/M2/M168235	0.04623628	100	200	1500
Anolis lucius	amnh:herpetology:r-79475	doi:10.17602/M2/M168236	0.0688863	100	200	1500
Anolis argenteolus	amnh:herpetology:r-83678	doi:10.17602/M2/M168237	0.03800226	100	200	1800
Anolis quercorum	amnh:herpetology:r-90815	doi:10.17602/M2/M168238	0.03800226	100	200	1800
Anolis pinchoti	amnh:herpetology:r-91733	doi:10.17602/M2/M168239	0.03646214	100	200	1800
Anolis alutaceus	amnh:herpetology:r-95987	doi:10.17602/M2/M154196	0.03646214	100	200	1800
Anolis squamulatus	amnh:herpetology:r-98304	doi:10.17602/M2/M168240	0.0598371	100	200	1800
Anolis squamulatus	amnh:herpetology:r-98307	doi:10.17602/M2/M168242	0.0598371	100	200	1800
Anolis meridionalis	ANSP:herp:13010	doi:10.17602/M2/M168957	0.04922153	100	200	2160
Anolis oxylophus	ANSP:herp:24157	doi:10.17602/M2/M168958	0.06095149	100	200	1800
Anolis mariarum	ANSP:herp:24269	doi:10.17602/M2/M168959	0.06095149	100	200	1800
Anolis mariarum	ANSP:herp:24274	doi:10.17602/M2/M168960	0.06095149	100	200	1800
Anolis mariarum	ANSP:herp:24276	doi:10.17602/M2/M168961	0.06095149	100	200	1800
Anolis kemptoni	ANSP:herp:24507	doi:10.17602/M2/M168962	0.06095149	100	200	1800
Anolis kemptoni	ANSP:herp:24514	doi:10.17602/M2/M168963	0.09892441	100	200	1200
Anolis kemptoni	ANSP:herp:24515	doi:10.17602/M2/M168964	0.09892441	100	200	1200
Anolis lineatus	ANSP:herp:27814	doi:10.17602/M2/M168965	0.09892441	100	200	1200
Anolis lineatus	ANSP:herp:27816	doi:10.17602/M2/M168966	0.09892441	100	200	1200
Anolis lineatus	ANSP:herp:27821	doi:10.17602/M2/M168967	0.09892441	100	200	1200
Anolis hobartsmithi	ANSP:herp:30559	doi:10.17602/M2/M168968	0.09892441	100	200	1200
Anolis hobartsmithi	ANSP:herp:30570	doi:10.17602/M2/M168969	0.09892441	100	200	1200
Anolis hobartsmithi	ANSP:herp:30572	doi:10.17602/M2/M168970	0.09892441	100	200	1200
Anolis taylori	cas:herp:143957	doi:10.17602/M2/M168250	0.0657721	100	200	1800
Anolis taylori	cas:herp:144597	doi:10.17602/M2/M168251	0.0657721	100	200	1800
Anolis pogus	cas:herp:166481	doi:10.17602/M2/M168252	0.06001508	100	200	1800
Anolis pogus	cas:herp:166483	doi:10.17602/M2/M168253	0.05737779	100	200	1800
Anolis pogus	cas:herp:166485	doi:10.17602/M2/M168254	0.05737779	100	200	1800
Anolis benedikti	cas:herp:178117	doi:10.17602/M2/M168255	0.05737779	100	200	1800
Anolis cf. planiceps	cas:herp:257685	doi:10.17602/M2/M168256	0.06221631	100	200	1800
Anolis nelsoni	cas:herp:39412	doi:10.17602/M2/M168257	0.0657721	100	200	1800
Anolis nelsoni	cas:herp:39413	doi:10.17602/M2/M168258	0.06221631	100	200	1800
Anolis nelsoni	cas:herp:39414	doi:10.17602/M2/M168259	0.09213025	100	200	1200
Anolis agassizii	cas:herp:62606	doi:10.17602/M2/M168260	0.09213025	100	200	1200
Anolis cristifer	cas:herp:68214	doi:10.17602/M2/M168261	0.09213025	100	200	1200
Anolis paternus paternus	cas:sur:9286	doi:10.17602/M2/M154197	0.06001508	100	200	1800
Anolis paternus paternus	cas:sur:9287	doi:10.17602/M2/M154198	0.05737779	100	200	1800
Anolis paternus paternus	cas:sur:9288	doi:10.17602/M2/M154199	0.05737779	100	200	1800
Anolis bonairensis	cm:herps:47700	doi:10.17602/M2/M168262	0.06246951	100	200	1680
Anolis bonairensis	cm:herps:47701	doi:10.17602/M2/M168263	0.06246951	100	200	1680
Anolis bonairensis	cm:herps:47707	doi:10.17602/M2/M168264	0.06334762	100	200	1680
Anolis sheplani	cm:herps:52300	doi:10.17602/M2/M154200	0.06334762	100	200	1680
Anolis sheplani	cm:herps:54140	doi:10.17602/M2/M154201	0.06334762	100	200	1680
Anolis tigrinus	cm:herps:S7836	doi:10.17602/M2/M168265	0.06334762	100	200	1680
Anolis subocularis	fmnh:amphibians and reptiles:106126	doi:10.17602/M2/M168266	0.06166319	100	200	1680
Anolis subocularis	fmnh:amphibians and reptiles:106127	doi:10.17602/M2/M168267	0.06166319	100	200	1680
Anolis subocularis	fmnh:amphibians and reptiles:106128	doi:10.17602/M2/M168268	0.06166319	100	200	1680
Anolis cymbops	fmnh:amphibians and reptiles:108687	doi:10.17602/M2/M168269	0.06166319	100	200	1680
Anolis macrophallus	fmnh:amphibians and reptiles:10994	doi:10.17602/M2/M168270	0.0478207	100	200	2160
Anolis gadovi	fmnh:amphibians and reptiles:114450	doi:10.17602/M2/M168271	0.06166319	100	200	1680
Anolis gadovi	fmnh:amphibians and reptiles:114455	doi:10.17602/M2/M168272	0.06166319	100	200	1680
Anolis dunni	fmnh:amphibians and reptiles:116751	doi:10.17602/M2/M168273	0.06166319	100	200	1680
Anolis cymbops	fmnh:amphibians and reptiles:126237	doi:10.17602/M2/M168274	0.0478207	100	200	2160
Anolis gaigei	fmnh:amphibians and reptiles:16712	doi:10.17602/M2/M168275	0.06166319	100	200	1680
Anolis gaigei	fmnh:amphibians and reptiles:16713	doi:10.17602/M2/M168276	0.06166319	100	200	1680
Anolis gemmosus	fmnh:amphibians and reptiles:167449	doi:10.17602/M2/M168277	0.0545261	100	200	2160
Anolis gemmosus	fmnh:amphibians and reptiles:167541	doi:10.17602/M2/M168278	0.0545261	100	200	2160
Anolis macrolepis	fmnh:amphibians and reptiles:167544	doi:10.17602/M2/M168279	0.0545261	100	200	2160
Anolis macrolepis	fmnh:amphibians and reptiles:167546	doi:10.17602/M2/M168280	0.0545261	100	200	2160
Anolis vittigerus	fmnh:amphibians and reptiles:170031	doi:10.17602/M2/M168281	0.0478207	100	200	2160
Anolis apletophallus	fmnh:amphibians and reptiles:170069	doi:10.17602/M2/M168282	0.0478207	100	200	2160
Anolis apletophallus	fmnh:amphibians and reptiles:170074	doi:10.17602/M2/M168283	0.0478207	100	200	2160
Anolis peynadoi	fmnh:amphibians and reptiles:224934	doi:10.17602/M2/M154203	0.06287282	100	200	2160
Anolis peynadoi	fmnh:amphibians and reptiles:224935	doi:10.17602/M2/M154204	0.06287282	100	200	2160
Anolis peynadoi	fmnh:amphibians and reptiles:224936	doi:10.17602/M2/M154205	0.06287282	100	200	2160
Anolis gadovi	fmnh:amphibians and reptiles:25886	doi:10.17602/M2/M168284	0.06287282	100	200	2160
Anolis apletophallus	fmnh:amphibians and reptiles:6100	doi:10.17602/M2/M168285	0.0478207	100	200	2160
Anolis antonii	ku:kuh:100427	doi:10.17602/M2/M168291	0.05013923	100	200	2160
Anolis milleri	ku:kuh:101108	doi:10.17602/M2/M168292	0.04936165	100	200	2160
Anolis microtus	ku:kuh:113235	doi:10.17602/M2/M168293	0.09005508	100	200	1200
Anolis microtus	ku:kuh:113236	doi:10.17602/M2/M168294	0.09940294	100	200	1200
Anolis fraseri	ku:kuh:132477	doi:10.17602/M2/M168295	0.09531772	100	200	1080
Anolis fraseri	ku:kuh:132478	doi:10.17602/M2/M168296	0.09005508	100	200	1200
Anolis princeps	ku:kuh:152592	doi:10.17602/M2/M168297	0.09940294	100	200	1200
Anolis villai	ku:kuh:159692	doi:10.17602/M2/M168298	0.06251802	100	200	1680
Anolis villai	ku:kuh:159695	doi:10.17602/M2/M168299	0.05013923	100	200	2160
Anolis villai	ku:kuh:159697	doi:10.17602/M2/M168300	0.06251802	100	200	1680
Anolis fitchi	ku:kuh:164163	doi:10.17602/M2/M168301	0.07954291	100	200	1440
Anolis fitchi	ku:kuh:164164	doi:10.17602/M2/M168302	0.07819285	100	200	1440
Anolis antonii	ku:kuh:169827	doi:10.17602/M2/M168303	0.05317117	100	200	2160
Anolis antonii	ku:kuh:169828	doi:10.17602/M2/M168304	0.04936165	100	200	2160
Anolis gracilipes	ku:kuh:178941	doi:10.17602/M2/M168305	0.07393787	100	200	1440
Anolis princeps	ku:kuh:178945	doi:10.17602/M2/M168306	0.09005508	100	200	1200
Anolis princeps	ku:kuh:178946	doi:10.17602/M2/M168307	0.09531772	100	200	1080
Anolis gracilipes	ku:kuh:178952	doi:10.17602/M2/M168308	0.07118679	100	200	1440
Anolis fitchi	ku:kuh:178960	doi:10.17602/M2/M168309	0.07954291	100	200	1440
Anolis gracilipes	ku:kuh:202937	doi:10.17602/M2/M168310	0.07118679	100	200	1440
Anolis singularis	ku:kuh:216097	doi:10.17602/M2/M154206	0.05768089	100	200	2160
Anolis lynchi	ku:kuh:218373	doi:10.17602/M2/M168311	0.07819285	100	200	1440
Anolis schiedii	ku:kuh:220863	doi:10.17602/M2/M168312	0.05013923	100	200	2160
Anolis smallwoodi	ku:kuh:246966	doi:10.17602/M2/M168971	0.05315719	100	200	2160
Anolis smallwoodi	ku:kuh:246967	doi:10.17602/M2/M154207	0.09531772	100	200	1080
Anolis smallwoodi	ku:kuh:246969	doi:10.17602/M2/M154208	0.11564137	100	200	1200
Anolis rimarum	ku:kuh:249451	doi:10.17602/M2/M168313	0.06251802	100	200	1680
Anolis rimarum	ku:kuh:249455	doi:10.17602/M2/M168314	0.06251802	100	200	1680
Anolis rimarum	ku:kuh:249461	doi:10.17602/M2/M168315	0.07118679	100	200	1440
Anolis alumina	ku:kuh:250347	doi:10.17602/M2/M154209	0.05317117	100	200	2160
Anolis alumina	ku:kuh:250348	doi:10.17602/M2/M154210	0.05317117	100	200	2160
Anolis baleatus	ku:kuh:250788	doi:10.17602/M2/M154211	0.10731381	100	200	960
Anolis baleatus	ku:kuh:250797	doi:10.17602/M2/M154212	0.11564137	100	200	1200
Anolis baleatus	ku:kuh:250808	doi:10.17602/M2/M154213	0.10731381	100	200	960
Anolis caudalis	ku:kuh:251847	doi:10.17602/M2/M154214	0.05013923	100	200	2160
Anolis caudalis	ku:kuh:251852	doi:10.17602/M2/M154215	0.05170756	100	200	2160
Anolis caudalis	ku:kuh:251867	doi:10.17602/M2/M154216	0.05170756	100	200	2160
Anolis christophei	ku:kuh:252473	doi:10.17602/M2/M168316	0.06251802	100	200	1680
Anolis christophei	ku:kuh:252478	doi:10.17602/M2/M168317	0.07118679	100	200	1440
Anolis chlorodius	ku:kuh:253043	doi:10.17602/M2/M154217	0.07393787	100	200	1440
Anolis eladioi	ku:kuh:253064	doi:10.17602/M2/M154218	0.05768089	100	200	2160
Anolis insolitus	ku:kuh:257780	doi:10.17602/M2/M154220	0.05317117	100	200	2160
Anolis marron	ku:kuh:259853	doi:10.17602/M2/M154221	0.05170756	100	200	2160
Anolis marron	ku:kuh:259854	doi:10.17602/M2/M154222	0.05013923	100	200	2160
Anolis marron	ku:kuh:259855	doi:10.17602/M2/M154223	0.05013923	100	200	2160
Anolis etheridgei	ku:kuh:270822	doi:10.17602/M2/M168318	0.05317117	100	200	2160
Anolis fraseri	ku:kuh:291222	doi:10.17602/M2/M168319	0.07954291	100	200	1440
Anolis lynchi	ku:kuh:291224	doi:10.17602/M2/M168320	0.07393787	100	200	1440
Anolis lynchi	ku:kuh:291226	doi:10.17602/M2/M168321	0.07118679	100	200	1440
Anolis longitibialis	ku:kuh:317219	doi:10.17602/M2/M154225	0.07954291	100	200	1440
Anolis longitibialis	ku:kuh:317221	doi:10.17602/M2/M154226	0.07393787	100	200	1440
Anolis longitibialis	ku:kuh:317229	doi:10.17602/M2/M154227	0.07819285	100	200	1440
Anolis duellmani	ku:kuh:59531	doi:10.17602/M2/M168322	0.04936165	100	200	2160
Anolis duellmani	ku:kuh:59533	doi:10.17602/M2/M168323	0.06251802	100	200	1680
Anolis schmidti	ku:kuh:63380	doi:10.17602/M2/M168324	0.06251802	100	200	1680
Anolis curtus	ku:kuh:75787	doi:10.17602/M2/M168325	0.05013923	100	200	2160
Anolis curtus	ku:kuh:75802	doi:10.17602/M2/M168326	0.05170756	100	200	2160
Anolis curtus	ku:kuh:75808	doi:10.17602/M2/M168327	0.05170756	100	200	2160
Anolis milleri	ku:kuh:87304	doi:10.17602/M2/M168328	0.05317117	100	200	2160
Anolis rubiginosus	ku:kuh:87359	doi:10.17602/M2/M168329	0.07118679	100	200	1440
Anolis reconditus	lacm:herps:113841	doi:10.17602/M2/M154228	0.07752058	100	200	1560
Anolis altae	lacm:herps:114180	doi:10.17602/M2/M168330	0.06057752	100	200	2040
Anolis altae	lacm:herps:114181	doi:10.17602/M2/M168331	0.05264534	100	200	2040
Anolis adleri	lacm:herps:125147	doi:10.17602/M2/M168332	0.06057752	100	200	2040
Anolis barahonae	lacm:herps:135076	doi:10.17602/M2/M154229	0.13156923	100	200	960
Anolis barahonae	lacm:herps:135079	doi:10.17602/M2/M154230	0.11009464	100	200	1200
Anolis casildae	lacm:herps:146192	doi:10.17602/M2/M168333	0.07752058	100	200	1560
Anolis casildae	lacm:herps:146194	doi:10.17602/M2/M168334	0.11009464	100	200	1200
Anolis casildae	lacm:herps:146197	doi:10.17602/M2/M168335	0.06057752	100	200	2040
Anolis aequatorialis	lacm:herps:147169	doi:10.17602/M2/M168336	0.09754866	100	200	1200
Anolis aequatorialis	lacm:herps:147170	doi:10.17602/M2/M168337	0.09754866	100	200	1200
Anolis aequatorialis	lacm:herps:147171	doi:10.17602/M2/M168338	0.08080453	100	200	1440
Anolis tolimensis	lacm:herps:25328	doi:10.17602/M2/M168339	0.06057752	100	200	2040
Anolis tolimensis	lacm:herps:25330	doi:10.17602/M2/M168340	0.05264534	100	200	2040
Anolis latifrons	lacm:herps:42115	doi:10.17602/M2/M168341	0.08080453	100	200	1440
Anolis latifrons	lacm:herps:42118	doi:10.17602/M2/M168342	0.08080453	100	200	1440
Anolis chocorum	lacm:herps:42120	doi:10.17602/M2/M168343	0.06057752	100	200	2040
Anolis chocorum	lacm:herps:42122	doi:10.17602/M2/M168344	0.07752058	100	200	1560
Anolis latifrons	lacm:herps:42123	doi:10.17602/M2/M168345	0.09754866	100	200	1200
Anolis granuliceps	lacm:herps:42155	doi:10.17602/M2/M168346	0.05264534	100	200	2040
Anolis granuliceps	lacm:herps:42157	doi:10.17602/M2/M168347	0.05264534	100	200	2040
Anolis granuliceps	lacm:herps:42160	doi:10.17602/M2/M168348	0.06057752	100	200	2040
Anolis schrevei	lacm:herps:61757	doi:10.17602/M2/M154231	0.06057752	100	200	2040
Anolis chocorum	lacm:herps:72782	doi:10.17602/M2/M168349	0.06057752	100	200	2040
Anolis breedlovei	lsumz:herps:7576	doi:10.17602/M2/M168350	0.06281631	100	200	1680
Anolis osa	mcz:herp:r-109951	doi:10.17602/M2/M168351	0.06589279	100	200	1680
Anolis osa	mcz:herp:r-109953	doi:10.17602/M2/M168352	0.06222112	100	200	1680
Anolis clivicolus	mcz:herp:r-111205	doi:10.17602/M2/M154846	0.05729659	100	200	1800
Anolis clivicolus	mcz:herp:r-111207	doi:10.17602/M2/M154847	0.05729659	100	200	1800
Anolis cyanopleurus	mcz:herp:r-120101	doi:10.17602/M2/M154849	0.05729659	100	200	1800
Anolis apollinaris	mcz:herp:r-123975	doi:10.17602/M2/M168353	0.08705217	100	200	1920
Anolis rupinae	mcz:herp:r-124482	doi:10.17602/M2/M168354	0.06589279	100	200	1680
Anolis rupinae	mcz:herp:r-124485	doi:10.17602/M2/M168355	0.06962167	100	200	1680
Anolis ricordii barahonensis	mcz:herp:r-125504	doi:10.17602/M2/M154850	0.13214637	90	300	950
Anolis cuvieri	mcz:herp:r-127121	doi:10.17602/M2/M154851	0.12379379	90	350	1700
Anolis cuvieri	mcz:herp:r-127123	doi:10.17602/M2/M154852	0.07797413	90	350	1400
Anolis cuvieri	mcz:herp:r-127124	doi:10.17602/M2/M154853	0.07797413	90	350	1400
Anolis cuvieri	mcz:herp:r-127126	doi:10.17602/M2/M154854	0.12379379	90	300	1700
Anolis cuvieri	mcz:herp:r-127127	doi:10.17602/M2/M154855	0.07797413	90	350	1400
Anolis cryptolimifrons	mcz:herp:r-133677	doi:10.17602/M2/M168356	0.05729659	100	200	1800
Anolis cryptolimifrons	mcz:herp:r-133683	doi:10.17602/M2/M168357	0.05637532	100	200	1920
Anolis baracoae	mcz:herp:r-139577	doi:10.17602/M2/M154856	0.10099437	100	200	1200
Anolis baracoae	mcz:herp:r-139578	doi:10.17602/M2/M154857	0.120838	90	250	1560
Anolis baracoae	mcz:herp:r-139589	doi:10.17602/M2/M154859	0.10469607	100	200	1080
Anolis porcatus	mcz:herp:r-141423	doi:10.17602/M2/M154861	0.08169104	80	200	1560
Anolis porcatus	mcz:herp:r-141427	doi:10.17602/M2/M154862	0.08169104	80	200	1560
Anolis porcatus	mcz:herp:r-141428	doi:10.17602/M2/M154866	0.07532985	80	200	1560
Anolis porcatus	mcz:herp:r-141430	doi:10.17602/M2/M154868	0.06772301	90	150	950
Anolis cochranae	mcz:herp:r-143684	doi:10.17602/M2/M168358	0.05778552	100	200	1800
Anolis lyra	mcz:herp:r-145867	doi:10.17602/M2/M168359	0.09042189	100	200	1200
Anolis blanquillanus	mcz:herp:r-146157	doi:10.17602/M2/M168360	0.09042189	100	200	1200
Anolis blanquillanus	mcz:herp:r-146161	doi:10.17602/M2/M168361	0.09042189	100	200	1200
Anolis blanquillanus	mcz:herp:r-146168	doi:10.17602/M2/M168362	0.09042189	100	200	1200
Anolis barahonae	mcz:herp:r-146726	doi:10.17602/M2/M154869	0.13214637	90	300	950
Anolis fasciatus	mcz:herp:r-147007	doi:10.17602/M2/M168364	0.09042189	100	200	1200
Anolis bitectus	mcz:herp:r-151615	doi:10.17602/M2/M168365	0.06589744	100	200	1800
Anolis fasciatus	mcz:herp:r-151647	doi:10.17602/M2/M168366	0.09042189	100	200	1200
Anolis strahmi abditus	mcz:herp:r-151881	doi:10.17602/M2/M154870	0.06945834	100	200	1680
Anolis strahmi abditus	mcz:herp:r-151883	doi:10.17602/M2/M154871	0.06962167	100	200	1680
Anolis fasciatus	mcz:herp:r-154126	doi:10.17602/M2/M168389	0.09042189	100	200	1200
Anolis bombiceps	mcz:herp:r-154492	doi:10.17602/M2/M168390	0.09042189	100	200	1200
Anolis bitectus	mcz:herp:r-154576	doi:10.17602/M2/M168391	0.05637532	100	200	1920
Anolis juangundlachi	mcz:herp:r-155867	doi:10.17602/M2/M154872	0.06222112	100	200	1680
Anolis peraccae	mcz:herp:r-156779	doi:10.17602/M2/M168392	0.06057022	100	200	1680
Anolis ernestwilliamsi	mcz:herp:r-158396	doi:10.17602/M2/M168393	0.10099437	100	200	1200
Anolis ernestwilliamsi	mcz:herp:r-158400	doi:10.17602/M2/M168394	0.09042189	100	200	1200
Anolis anchicayae	mcz:herp:r-159997	doi:10.17602/M2/M168395	0.05637532	100	200	1920
Anolis mimus	mcz:herp:r-160634	doi:10.17602/M2/M154874	0.06222112	100	200	1680
Anolis mimus	mcz:herp:r-160635	doi:10.17602/M2/M154876	0.06222112	100	200	1680
Anolis cupeyalensis	mcz:herp:r-160653	doi:10.17602/M2/M154880	0.05729659	100	200	1800
Anolis spectrum	mcz:herp:r-160656	doi:10.17602/M2/M154881	0.06589279	100	200	1680
Anolis spectrum	mcz:herp:r-160657	doi:10.17602/M2/M168396	0.06589279	100	200	1680
Anolis anfiloquioi	mcz:herp:r-160658	doi:10.17602/M2/M154882	0.05778552	100	200	1800
Anolis anfiloquioi	mcz:herp:r-160659	doi:10.17602/M2/M154884	0.05778552	100	200	1800
Anolis chrysolepis scypheus	mcz:herp:r-174266	doi:10.17602/M2/M168397	0.06945834	100	200	1680
Anolis guafe	mcz:herp:r-178766	doi:10.17602/M2/M154885	0.05729659	100	200	1800
Anolis pumilus	mcz:herp:r-178770	doi:10.17602/M2/M154886	0.06057022	100	200	1680
Anolis boettgeri	mcz:herp:r-179416	doi:10.17602/M2/M168398	0.05729659	100	200	1800
Anolis fairchildi	mcz:herp:r-183271	doi:10.17602/M2/M168399	0.09042189	100	200	1200
Anolis fairchildi	mcz:herp:r-183272	doi:10.17602/M2/M154889	0.09042189	100	200	1200
Anolis luteogularis luteogularis	mcz:herp:r-186217	doi:10.17602/M2/M154892	0.09042189	100	200	1200
Anolis baleatus	mcz:herp:r-186656	doi:10.17602/M2/M154898	0.13214637	90	300	950
Anolis baleatus	mcz:herp:r-186657	doi:10.17602/M2/M154899	0.120838	90	250	1560
Anolis insolitus	mcz:herp:r-186696	doi:10.17602/M2/M154901	0.04336643	90	75	1000
Anolis insolitus	mcz:herp:r-186700	doi:10.17602/M2/M154902	0.03974187	90	75	1050
Anolis insolitus	mcz:herp:r-186701	doi:10.17602/M2/M154903	0.04336643	90	75	1000
Anolis insolitus	mcz:herp:r-186705	doi:10.17602/M2/M154907	0.03974187	90	75	1050
Anolis insolitus	mcz:herp:r-186707	doi:10.17602/M2/M154909	0.03974187	90	75	1050
Anolis landestoyi	mcz:herp:r-188775	doi:10.17602/M2/M168400	0.10436269	100	200	1200
Anolis fowleri	mcz:herp:r-189426	doi:10.17602/M2/M168401	0.09042189	100	200	1200
Anolis smallwoodi palardis	mcz:herp:r-189864	doi:10.17602/M2/M154915	0.1220541	90	300	1700
Anolis ophiolepis	mcz:herp:r-189933	doi:10.17602/M2/M154916	0.06589279	100	200	1680
Anolis valencienni	mcz:herp:r-192645	doi:10.17602/M2/M154917	0.06772301	90	150	950
Anolis placidus	mcz:herp:r-193392	doi:10.17602/M2/M154920	0.06222112	100	200	1680
Anolis magnaphallus	mcz:herp:r-19867	doi:10.17602/M2/M168402	0.05637532	100	200	1920
Anolis ahli	mcz:herp:r-21850	doi:10.17602/M2/M154926	0.05778552	100	200	1800
Anolis ahli	mcz:herp:r-21851	doi:10.17602/M2/M154927	0.05778552	100	200	1800
Anolis biporcatus	mcz:herp:r-22295	doi:10.17602/M2/M168403	0.10099437	100	200	1200
Anolis krugi	mcz:herp:r-34821	doi:10.17602/M2/M154928	0.05637532	100	200	1920
Anolis cuvieri	mcz:herp:r-35970	doi:10.17602/M2/M154931	0.07797413	90	350	1400
Anolis cuvieri	mcz:herp:r-35972	doi:10.17602/M2/M154935	0.12379379	90	350	1700
Anolis cuvieri	mcz:herp:r-35976	doi:10.17602/M2/M154936	0.07797413	90	350	1400
Anolis cuvieri	mcz:herp:r-35977	doi:10.17602/M2/M154938	0.07797413	90	350	1400
Anolis cuvieri	mcz:herp:r-35980	doi:10.17602/M2/M154945	0.12379379	90	300	1700
Anolis equestris	mcz:herp:r-38408	doi:10.17602/M2/M154949	0.1220541	90	300	1700
Anolis loveridgei	mcz:herp:r-38831	doi:10.17602/M2/M168404	0.08446974	100	200	1680
Anolis guazuma	mcz:herp:r-39692	doi:10.17602/M2/M154951	0.05729659	100	200	1800
Anolis isolepis	mcz:herp:r-42489	doi:10.17602/M2/M154952	0.05778552	100	200	1800
Anolis cyanopleurus	mcz:herp:r-42562	doi:10.17602/M2/M154954	0.05729659	100	200	1800
Anolis valencienni	mcz:herp:r-52001	doi:10.17602/M2/M154962	0.06772301	90	150	950
Anolis unilobatus	mcz:herp:r-57079	doi:10.17602/M2/M168405	0.06962167	100	200	1680
Anolis unilobatus	mcz:herp:r-57080	doi:10.17602/M2/M168406	0.06589279	100	200	1680
Anolis cuvieri	mcz:herp:r-57898	doi:10.17602/M2/M154963	0.12379379	90	300	1700
Anolis paternus pinarensis	mcz:herp:r-59235	doi:10.17602/M2/M168407	0.03974187	90	75	1050
Anolis paternus pinarensis	mcz:herp:r-59237	doi:10.17602/M2/M154964	0.04336643	90	75	1000
Anolis paternus pinarensis	mcz:herp:r-59240	doi:10.17602/M2/M154966	0.04336643	90	75	1260
Anolis paternus pinarensis	mcz:herp:r-59242	doi:10.17602/M2/M154967	0.03974187	90	75	1050
Anolis smallwoodi saxuliceps	mcz:herp:r-59324	doi:10.17602/M2/M154969	0.06619442	100	200	1680
Anolis allisoni	mcz:herp:r-60876	doi:10.17602/M2/M154973	0.07172307	80	200	1560
Anolis allisoni	mcz:herp:r-60902	doi:10.17602/M2/M154979	0.07532985	80	200	1560
Anolis allisoni	mcz:herp:r-60903	doi:10.17602/M2/M154980	0.07532985	80	200	1560
Anolis poncensis	mcz:herp:r-61974	doi:10.17602/M2/M154981	0.04336643	90	75	1000
Anolis poncensis	mcz:herp:r-61989	doi:10.17602/M2/M154982	0.04336643	90	75	1000
Anolis rubribarbus	mcz:herp:r-63663	doi:10.17602/M2/M154984	0.06962167	100	200	1680
Anolis rubribarbus	mcz:herp:r-63671	doi:10.17602/M2/M154985	0.06222112	100	200	1680
Anolis mestrei	mcz:herp:r-63686	doi:10.17602/M2/M154986	0.05637532	100	200	1920
Anolis mestrei	mcz:herp:r-63699	doi:10.17602/M2/M154991	0.06589744	100	200	1800
Anolis distichus dominicensis	mcz:herp:r-66654	doi:10.17602/M2/M168408	0.05637532	100	200	1920
Anolis inexpectata	mcz:herp:r-73928	doi:10.17602/M2/M154997	0.05729659	100	200	1800
Anolis inexpectata	mcz:herp:r-73929	doi:10.17602/M2/M154998	0.05729659	100	200	1800
Anolis inexpectata	mcz:herp:r-73930	doi:10.17602/M2/M154999	0.05729659	100	200	1800
Anolis jubar jubar	mcz:herp:r-74028	doi:10.17602/M2/M155001	0.05637532	100	200	1920
Anolis jubar jubar	mcz:herp:r-74029	doi:10.17602/M2/M155002	0.05778552	100	200	1800
Anolis jubar jubar	mcz:herp:r-74030	doi:10.17602/M2/M155003	0.05729659	100	200	1800
Anolis loysiana	mcz:herp:r-74048	doi:10.17602/M2/M155013	0.0381052	90	75	1000
Anolis vanidicus vanidicus	mcz:herp:r-74080	doi:10.17602/M2/M155014	0.06589279	100	200	1680
Anolis vanidicus vanidicus	mcz:herp:r-74083	doi:10.17602/M2/M155015	0.06962167	100	200	1680
Anolis wattsi forresti	mcz:herp:r-75774	doi:10.17602/M2/M168409	0.06962167	100	200	1680
Anolis wattsi forresti	mcz:herp:r-75775	doi:10.17602/M2/M168410	0.06589279	100	200	1680
Anolis wattsi forresti	mcz:herp:r-75776	doi:10.17602/M2/M168411	0.06589279	100	200	1680
Anolis parvauritus	mcz:herp:r-78936	doi:10.17602/M2/M168412	0.06945834	100	200	1680
Anolis parvauritus	mcz:herp:r-78937	doi:10.17602/M2/M168413	0.06945834	100	200	1680
Anolis medemi	mcz:herp:r-78945	doi:10.17602/M2/M168414	0.06589744	100	200	1800
Anolis medemi	mcz:herp:r-78946	doi:10.17602/M2/M168415	0.06222112	100	200	1680
Anolis medemi	mcz:herp:r-78947	doi:10.17602/M2/M168416	0.06222112	100	200	1680
Anolis loysiana	mcz:herp:r-7897	doi:10.17602/M2/M155016	0.03974187	90	100	1050
Anolis luteogularis luteogularis	mcz:herp:r-7905	doi:10.17602/M2/M155018	0.07742777	100	200	1440
Anolis leachi	mcz:herp:r-82115	doi:10.17602/M2/M168417	0.05637532	100	200	1920
Anolis occultus	mcz:herp:r-83656	doi:10.17602/M2/M155024	0.03974187	90	75	1050
Anolis occultus	mcz:herp:r-83666	doi:10.17602/M2/M155028	0.04336643	90	75	1000
Anolis occultus	mcz:herp:r-92726	doi:10.17602/M2/M155029	0.03974187	90	75	1050
Anolis stevepoei	mcz:herp:r-92968	doi:10.17602/M2/M168418	0.06962167	100	200	1680
Anolis eulaemus	mcz:herp:r-93407	doi:10.17602/M2/M168419	0.06589744	100	200	1800
Anolis nebuloides	MSUM:herp:10428	doi:10.17602/M2/M168972	0.07066959	100	200	1260
Anolis concolor	MSUM:herp:10754	doi:10.17602/M2/M168973	0.07066959	100	200	1260
Anolis ortonii	MVZ:herp:174829	doi:10.17602/M2/M168975	0.06219462	100	200	2160
Anolis chrysolepis	MVZ:herp:176022	doi:10.17602/M2/M168976	0.06219462	100	200	2160
Anolis cooki	MVZ:herp:226113	doi:10.17602/M2/M157550	0.06662987
Anolis cooki	MVZ:herp:226114	doi:10.17602/M2/M157551	0.06662987
Anolis cooki	MVZ:herp:226115	doi:10.17602/M2/M157552	0.06662987
Anolis desechensis	MVZ:herp:235317	doi:10.17602/M2/M157553	0.06219462
Anolis desechensis	MVZ:herp:235320	doi:10.17602/M2/M157554	0.06219462
Anolis desechensis	MVZ:herp:235323	doi:10.17602/M2/M157555	0.06219462
Anolis porcus	MVZ:herp:241273	doi:10.17602/M2/M168977	0.10674252	100	200	1101
Anolis poncensis	MVZ:herp:257608	doi:10.17602/M2/M168692	0.06219462	100	200	2160
Anolis poncensis	MVZ:herp:257612	doi:10.17602/M2/M168693	0.06219462	100	200	2160
Anolis poncensis	MVZ:herp:257613	doi:10.17602/M2/M157558	0.06662987
Anolis chrysolepis	MVZ:herp:71418	doi:10.17602/M2/M168978	0.06662987	100	200	1560
Anolis griseus	MVZ:herp:86655	doi:10.17602/M2/M168979	0.07574459	100	200	1560
Anolis griseus	MVZ:herp:86690	doi:10.17602/M2/M168980	0.07574459	100	200	1560
Anolis transversalis	tcwc:herpetology:41948	doi:10.17602/M2/M168420	0.06650761	100	200	1680
Anolis transversalis	tcwc:herpetology:45355	doi:10.17602/M2/M168421	0.06650761	100	200	1680
Anolis marcanoi	tcwc:herpetology:50570	doi:10.17602/M2/M154318	0.06246951	100	200	1680
Anolis marcanoi	tcwc:herpetology:50579	doi:10.17602/M2/M154319	0.06650761	100	200	1680
Anolis marcanoi	tcwc:herpetology:50585	doi:10.17602/M2/M154320	0.06246951	100	200	1680
Anolis jacare	tcwc:herpetology:59264	doi:10.17602/M2/M168422	0.06650761	100	200	1680
Anolis cuprinus	UCM:herp:41065	doi:10.17602/M2/M168689	0.05937697	100	200	1800
Anolis cuprinus	UCM:herp:41070	doi:10.17602/M2/M168690	0.05937697	100	200	1800
Anolis anisolepis	UCM:herp:45006	doi:10.17602/M2/M168691	0.05937697	100	200	1800
Anolis isthmicus	uf:herp:101891	doi:10.17602/M2/M168423	0.04452763	80	200	1560
Anolis quercorum	uf:herp:101893	doi:10.17602/M2/M168424	0.04569443	80	200	1501
Anolis nebuloides	uf:herp:101895	doi:10.17602/M2/M168425	0.04569443	80	200	1501
Anolis intermedius	uf:herp:103469	doi:10.17602/M2/M168426	0.05236904	80	200	1680
Anolis vittigerus	uf:herp:103473	doi:10.17602/M2/M168427	0.0369321	80	200	2101
Anolis rodriguezii	uf:herp:106807	doi:10.17602/M2/M168428	0.04750847	100	200	2040
Anolis longiceps	uf:herp:116081	doi:10.17602/M2/M154323	0.0593869	80	200	1301
Anolis acutus	uf:herp:120809	doi:10.17602/M2/M168429	0.06956779	100	200	1320
Anolis acutus	uf:herp:120812	doi:10.17602/M2/M168430	0.06956779	100	200	1320
Anolis acutus	uf:herp:120814	doi:10.17602/M2/M168431	0.06956779	100	200	1320
Anolis auratus	uf:herp:120866	doi:10.17602/M2/M168432	0.06092758	100	200	1701
Anolis bahorucoensis	uf:herp:120916	doi:10.17602/M2/M154324	0.04543277	80	200	1320
Anolis bahorucoensis	uf:herp:120918	doi:10.17602/M2/M154325	0.04543277	80	200	1320
Anolis bahorucoensis	uf:herp:120920	doi:10.17602/M2/M154326	0.04543277	80	200	1320
Anolis capito	uf:herp:121615	doi:10.17602/M2/M168433	0.07517026	80	200	1001
Anolis conspersus	uf:herp:121720	doi:10.17602/M2/M154327	0.06551159	100	200	1620
Anolis cristatellus	uf:herp:121745	doi:10.17602/M2/M154328	0.0751868	100	200	1501
Anolis cristatellus	uf:herp:121774	doi:10.17602/M2/M154329	0.0751868	100	200	1501
Anolis cybotes	uf:herp:121840	doi:10.17602/M2/M168434	0.05670265	80	200	1320
Anolis cybotes	uf:herp:121859	doi:10.17602/M2/M154330	0.05670265	80	200	1320
Anolis dunni	uf:herp:121991	doi:10.17602/M2/M168435	0.06092758	100	200	1701
Anolis evermanni	uf:herp:121992	doi:10.17602/M2/M154331	0.05754102	80	200	1200
Anolis evermanni	uf:herp:121994	doi:10.17602/M2/M154332	0.05754102	80	200	1200
Anolis garmani	uf:herp:122005	doi:10.17602/M2/M154333	0.0833455	100	200	1320
Anolis garmani	uf:herp:122009	doi:10.17602/M2/M154334	0.0833455	100	200	1320
Anolis homolechis	uf:herp:122044	doi:10.17602/M2/M154335	0.04999806	80	200	1560
Anolis homolechis	uf:herp:122045	doi:10.17602/M2/M154336	0.04999806	80	200	1560
Anolis lionotus	uf:herp:122268	doi:10.17602/M2/M168436	0.06551159	100	200	1620
Anolis lionotus	uf:herp:122272	doi:10.17602/M2/M168437	0.06551159	100	200	1620
Anolis luciae	uf:herp:122540	doi:10.17602/M2/M168438	0.07611266	100	200	1401
Anolis luciae	uf:herp:122541	doi:10.17602/M2/M168439	0.07611266	100	200	1401
Anolis luciae	uf:herp:122542	doi:10.17602/M2/M168440	0.07611266	100	200	1401
Anolis marmoratus	uf:herp:122568	doi:10.17602/M2/M168441	0.0617154	100	200	1901
Anolis marmoratus	uf:herp:122577	doi:10.17602/M2/M168442	0.0617154	100	200	1901
Anolis marmoratus	uf:herp:122580	doi:10.17602/M2/M168443	0.0617154	100	200	1901
Anolis chlorocyanus chlorocyanus	uf:herp:12270	doi:10.17602/M2/M154337	0.06265913	80	200	1080
Anolis chlorocyanus chlorocyanus	uf:herp:12271	doi:10.17602/M2/M154338	0.06265913	80	200	1080
Anolis notopholis	uf:herp:122719	doi:10.17602/M2/M168444	0.0587883	100	200	1901
Anolis opalinus	uf:herp:122732	doi:10.17602/M2/M154339	0.0617154	100	200	1901
Anolis opalinus	uf:herp:122740	doi:10.17602/M2/M154340	0.0617154	100	200	1901
Anolis opalinus	uf:herp:122777	doi:10.17602/M2/M154341	0.0617154	100	200	1901
Anolis polylepis	uf:herp:122795	doi:10.17602/M2/M168445	0.0565389	100	200	1801
Anolis polylepis	uf:herp:122831	doi:10.17602/M2/M168446	0.0565389	100	200	1801
Anolis polylepis	uf:herp:122843	doi:10.17602/M2/M168447	0.0565389	100	200	1801
Anolis brevirostris caudalis	uf:herp:12286	doi:10.17602/M2/M154342	0.04543277	80	200	1320
Anolis poecilopus	uf:herp:122871	doi:10.17602/M2/M168448	0.05992329	80	200	1301
Anolis poecilopus	uf:herp:122877	doi:10.17602/M2/M168449	0.05992329	80	200	1301
Anolis roquet	uf:herp:123094	doi:10.17602/M2/M168450	0.0730478	100	200	1440
Anolis roquet	uf:herp:123104	doi:10.17602/M2/M168451	0.0730478	100	200	1440
Anolis roquet	uf:herp:123125	doi:10.17602/M2/M168452	0.0730478	100	200	1440
Anolis scriptus	uf:herp:124377	doi:10.17602/M2/M168453	0.06446861	80	200	1251
Anolis shrevei	uf:herp:124382	doi:10.17602/M2/M168454	0.0730478	100	200	1440
Anolis shrevei	uf:herp:124385	doi:10.17602/M2/M154343	0.0730478	100	200	1440
Anolis shrevei	uf:herp:124386	doi:10.17602/M2/M154344	0.0730478	100	200	1440
Anolis stratulus	uf:herp:124393	doi:10.17602/M2/M154345	0.05613509	80	200	1440
Anolis stratulus	uf:herp:124394	doi:10.17602/M2/M154346	0.05613509	80	200	1440
Anolis townsendi	uf:herp:124398	doi:10.17602/M2/M168455	0.0369321	80	200	2101
Anolis trinitatus	uf:herp:124404	doi:10.17602/M2/M168456	0.06168528	100	200	1851
Anolis trinitatus	uf:herp:124405	doi:10.17602/M2/M168457	0.06168528	100	200	1851
Anolis trinitatus	uf:herp:124408	doi:10.17602/M2/M168458	0.06168528	100	200	1851
Anolis tropidogaster	uf:herp:124427	doi:10.17602/M2/M168459	0.05005557	100	200	2040
Anolis tropidogaster	uf:herp:124432	doi:10.17602/M2/M168460	0.05005557	100	200	2040
Anolis tropidogaster	uf:herp:124433	doi:10.17602/M2/M168461	0.05005557	100	200	2040
Anolis valencienni	uf:herp:124441	doi:10.17602/M2/M154347	0.06070249	80	200	1251
Anolis valencienni	uf:herp:124449	doi:10.17602/M2/M154348	0.06070249	80	200	1251
Anolis woodi	uf:herp:124454	doi:10.17602/M2/M168462	0.07611266	100	200	1401
Anolis woodi	uf:herp:124455	doi:10.17602/M2/M168463	0.07611266	100	200	1401
Anolis woodi	uf:herp:124456	doi:10.17602/M2/M168464	0.07611266	100	200	1401
Basiliscus vittatus	uf:herp:124562	doi:10.17602/M2/M168465	0.09970386	100	200	1200
Basiliscus vittatus	uf:herp:124572	doi:10.17602/M2/M168466	0.09782638	100	200	1200
Basiliscus vittatus	uf:herp:124573	doi:10.17602/M2/M168467	0.09782638	100	200	1200
Laemanctus longipes	uf:herp:124597	doi:10.17602/M2/M168468	0.11064542	100	200	1200
Anolis gingivinus	uf:herp:12464	doi:10.17602/M2/M168469	0.07119858	100	200	1560
Anolis gingivinus	uf:herp:12464_8	ark:/87602/m4/M169969	0.07119858	100	200	1560
Anolis bimaculatus leachii	uf:herp:12487	doi:10.17602/M2/M168470	0.06956779	100	200	1320
Anolis bimaculatus leachii	uf:herp:12487_8	ark:/87602/m4/M169970	0.06956779	100	200	1320
Anolis bimaculatus leachii	uf:herp:12488	doi:10.17602/M2/M168471	0.06956779	100	200	1320
Polychrus gutturosus	uf:herp:125003	doi:10.17602/M2/M168472	0.10299706	100	200	1200
Laemanctus longipes	uf:herp:13492	doi:10.17602/M2/M168473	0.11064542	100	200	1200
Anolis pachypus	uf:herp:135773	doi:10.17602/M2/M168474	0.05992329	80	200	1301
Anolis pachypus	uf:herp:135775	doi:10.17602/M2/M168475	0.05992329	80	200	1301
Anolis pachypus	uf:herp:135776	doi:10.17602/M2/M168476	0.05992329	80	200	1301
Anolis uniformis	uf:herp:13736	doi:10.17602/M2/M168477	0.0382366	80	200	2040
Anolis uniformis	uf:herp:13738	doi:10.17602/M2/M168478	0.0382366	80	200	2040
Anolis uniformis	uf:herp:13739	doi:10.17602/M2/M168479	0.0382366	80	200	2040
Anolis lemurinus	uf:herp:13750	doi:10.17602/M2/M168480	0.05457089	80	200	1680
Anolis lemurinus	uf:herp:13754	doi:10.17602/M2/M168481	0.05457089	80	200	1680
Anolis tropidonotus	uf:herp:13787	doi:10.17602/M2/M168482	0.06168528	100	200	1851
Anolis tropidonotus	uf:herp:13789	doi:10.17602/M2/M168483	0.06168528	100	200	1851
Anolis petersii	uf:herp:142395	doi:10.17602/M2/M168484	0.10137356	100	200	1080
Anolis sabanus	uf:herp:143405	doi:10.17602/M2/M168485	0.05362097	80	200	1401
Anolis petersii	uf:herp:144333	doi:10.17602/M2/M168486	0.10137356	100	200	1080
Anolis richardii	uf:herp:144516	doi:10.17602/M2/M168487	0.101498	100	200	1200
Anolis capito	uf:herp:144623	doi:10.17602/M2/M168488	0.04726932	80	200	1440
Anolis capito	uf:herp:144629	doi:10.17602/M2/M168489	0.04726932	80	200	1440
Anolis dariense	uf:herp:144632	doi:10.17602/M2/M168490	0.04726932	80	200	1440
Anolis johnmeyeri	uf:herp:149552	doi:10.17602/M2/M168491	0.06076381	80	200	1380
Anolis johnmeyeri	uf:herp:149557	doi:10.17602/M2/M168492	0.06076381	80	200	1380
Anolis johnmeyeri	uf:herp:149560	doi:10.17602/M2/M168493	0.06076381	80	200	1380
Anolis extremus	uf:herp:14962	doi:10.17602/M2/M168494	0.0522856	80	200	1320
Anolis amplisquamosus	uf:herp:149646	doi:10.17602/M2/M168495	0.0565878	100	200	1901
Anolis sericeus	uf:herp:149664	doi:10.17602/M2/M168496	0.05005557	100	200	2040
Anolis ocelloscapularis	uf:herp:149679	doi:10.17602/M2/M168497	0.0617154	100	200	1901
Anolis extremus	uf:herp:14990	doi:10.17602/M2/M168498	0.0522856	80	200	1320
Anolis extremus	uf:herp:14992	doi:10.17602/M2/M168499	0.0522856	80	200	1320
Anolis sericeus	uf:herp:150338	doi:10.17602/M2/M168500	0.05005557	100	200	2040
Anolis morazani	uf:herp:151759	doi:10.17602/M2/M168501	0.0617154	100	200	1901
Anolis morazani	uf:herp:151772	doi:10.17602/M2/M168502	0.0617154	100	200	1901
Anolis morazani	uf:herp:151778	doi:10.17602/M2/M168503	0.0617154	100	200	1901
Anolis rubribarbaris	uf:herp:152660	doi:10.17602/M2/M168504	0.04750847	100	200	2040
Anolis rubribarbaris	uf:herp:152662	doi:10.17602/M2/M168505	0.04750847	100	200	2040
Anolis aliniger	uf:herp:15358	doi:10.17602/M2/M154349	0.04703359	100	200	2201
Anolis aliniger	uf:herp:15359	doi:10.17602/M2/M154350	0.04703359	100	200	2201
Anolis carpenteri	uf:herp:156032	doi:10.17602/M2/M168506	0.04569443	80	200	1501
Corytophanes cristatus	uf:herp:156100	doi:10.17602/M2/M168507	0.08929043	100	200	1200
Corytophanes cristatus	uf:herp:156103	doi:10.17602/M2/M168508	0.08929043	100	200	1200
Anolis wermuthi	uf:herp:156211	doi:10.17602/M2/M168509	0.05613509	80	200	1440
Anolis oculatus	uf:herp:15835	doi:10.17602/M2/M168510	0.06856053	100	200	1601
Anolis oculatus	uf:herp:15845	doi:10.17602/M2/M168511	0.06856053	100	200	1601
Anolis oculatus	uf:herp:15847	doi:10.17602/M2/M168512	0.06856053	100	200	1601
Anolis wattsi	uf:herp:15859	doi:10.17602/M2/M168513	0.0505341	80	200	1501
Anolis wattsi	uf:herp:15860	doi:10.17602/M2/M168514	0.0505341	80	200	1501
Anolis wattsi	uf:herp:15861	doi:10.17602/M2/M168515	0.0505341	80	200	1501
Anolis lemurinus	uf:herp:16311	doi:10.17602/M2/M168516	0.05457089	80	200	1680
Anolis gorgonae	uf:herp:165276	doi:10.17602/M2/M168517	0.07119858	100	200	1560
Anolis angusticeps	uf:herp:16604	doi:10.17602/M2/M154351	0.0565878	100	200	1901
Anolis angusticeps	uf:herp:16606	doi:10.17602/M2/M154352	0.0565878	100	200	1901
Anolis caceresae	uf:herp:166191	doi:10.17602/M2/M168518	0.06467182	100	200	1620
Anolis heteropholidotus	uf:herp:166195	doi:10.17602/M2/M168519	0.04999806	80	200	1560
Anolis ocelloscapularis	uf:herp:166246	doi:10.17602/M2/M168520	0.0617154	100	200	1901
Anolis pijolense	uf:herp:166258	doi:10.17602/M2/M168521	0.0587883	100	200	1901
Anolis pijolense	uf:herp:166259	doi:10.17602/M2/M168522	0.0587883	100	200	1901
Anolis pijolense	uf:herp:166260	doi:10.17602/M2/M168523	0.0587883	100	200	1901
Anolis unilobatus	uf:herp:166264	doi:10.17602/M2/M168524	0.04816382	100	200	2200
Anolis heteropholidotus	uf:herp:166280	doi:10.17602/M2/M168525	0.04999806	80	200	1560
Anolis yoroensis	uf:herp:166323	doi:10.17602/M2/M168526	0.05005557	100	200	2040
Anolis yoroensis	uf:herp:166330	doi:10.17602/M2/M168527	0.05005557	100	200	2040
Corytophanes cristatus	uf:herp:166339	doi:10.17602/M2/M168528	0.10299706	100	200	1200
Anolis conspersus	uf:herp:169174	doi:10.17602/M2/M154355	0.06551159	100	200	1620
Anolis conspersus	uf:herp:169364	doi:10.17602/M2/M154356	0.06551159	100	200	1620
Anolis cristatellus	uf:herp:16970	doi:10.17602/M2/M154357	0.0751868	100	200	1501
Anolis cristatellus	uf:herp:16981	doi:10.17602/M2/M154358
Anolis griseus	uf:herp:172251	doi:10.17602/M2/M168529	0.06092758	100	200	1701
Anolis litoralis	uf:herp:173031	doi:10.17602/M2/M168530	0.042522	80	200	1680
Anolis litoralis	uf:herp:173037	doi:10.17602/M2/M168531	0.042522	80	200	1680
Anolis litoralis	uf:herp:173040	doi:10.17602/M2/M168532	0.042522	80	200	1680
Anolis whitemani	uf:herp:174223	doi:10.17602/M2/M154359	0.0505341	80	200	1501
Anolis equestris	uf:herp:17467	doi:10.17602/M2/M154360	0.09523117	100	200	1200
Anolis equestris	uf:herp:17468	doi:10.17602/M2/M154361	0.09153473	100	200	1200
Anolis petersii	uf:herp:178448	doi:10.17602/M2/M168533	0.10137356	100	200	1080
Anolis crassulus	UF:herp:178485	doi:10.17602/M2/M168981	0.06467182	100	200	1620
Anolis crassulus	UF:herp:178490	doi:10.17602/M2/M168982	0.06467182	100	200	1620
Anolis lineatopus	uf:herp:18485	doi:10.17602/M2/M154363	0.07119858	100	200	1560
Anolis grahami	uf:herp:18515	doi:10.17602/M2/M154364	0.05641222	80	200	1380
Anolis grahami	uf:herp:18517	doi:10.17602/M2/M154365	0.05641222	80	200	1380
Anolis valencienni	uf:herp:18548	doi:10.17602/M2/M154366	0.06070249	80	200	1251
Anolis reconditus	uf:herp:18606	doi:10.17602/M2/M154367	0.04703359	100	200	2201
Anolis reconditus	uf:herp:18607	doi:10.17602/M2/M154368	0.04703359	100	200	2201
Anolis lineatopus	uf:herp:18639	doi:10.17602/M2/M154369	0.07119858	100	200	1560
Anolis lineatopus	uf:herp:18717	doi:10.17602/M2/M154370	0.07119858	100	200	1560
Anolis gingivinus	uf:herp:19499	doi:10.17602/M2/M168534	0.07119858	100	200	1560
Anolis luteosignifer	uf:herp:20209	doi:10.17602/M2/M168535	0.04354398	80	200	1601
Anolis luteosignifer	uf:herp:20216	doi:10.17602/M2/M168536	0.04354398	80	200	1601
Anolis grahami	uf:herp:21653	doi:10.17602/M2/M154371	0.0833455	100	200	1320
Anolis longiceps	uf:herp:21860	doi:10.17602/M2/M154372	0.0593869	80	200	1301
Anolis longiceps	uf:herp:21864	doi:10.17602/M2/M154373	0.0593869	80	200	1301
Anolis allogus	uf:herp:21869	doi:10.17602/M2/M154374	0.05375487	80	200	1320
Anolis allogus	uf:herp:21874	doi:10.17602/M2/M154375	0.05375487	80	200	1320
Anolis argillaceus	uf:herp:21876	doi:10.17602/M2/M154376	0.06192446	80	200	1201
Anolis argillaceus	uf:herp:21877	doi:10.17602/M2/M154377	0.06192446	80	200	1201
Anolis allogus	uf:herp:21920	doi:10.17602/M2/M154378	0.05375487	80	200	1320
Anolis argillaceus	uf:herp:21930	doi:10.17602/M2/M154379	0.06192446	80	200	1201
Anolis auratus	uf:herp:24945	doi:10.17602/M2/M168537	0.0565878	100	200	1901
Anolis bicaorum	uf:herp:28405	doi:10.17602/M2/M168538	0.0565878	100	200	1901
Anolis sericeus	uf:herp:28440	doi:10.17602/M2/M168539	0.05005557	100	200	2040
Anolis bicaorum	uf:herp:28442	doi:10.17602/M2/M168540	0.0565878	100	200	1901
Anolis roatanensis	uf:herp:28463	doi:10.17602/M2/M168541	0.0730478	100	200	1440
Anolis roatanensis	uf:herp:28469	doi:10.17602/M2/M168542	0.0730478	100	200	1440
Anolis roatanensis	uf:herp:28501	doi:10.17602/M2/M168543	0.0730478	100	200	1440
Polychrus gutturosus	uf:herp:30469	doi:10.17602/M2/M168544	0.10299706	100	200	1200
Anolis biporcatus	uf:herp:30731	doi:10.17602/M2/M168545	0.07526192	100	200	1501
Anolis capito	uf:herp:30748	doi:10.17602/M2/M168546	0.07517026	80	200	1001
Anolis limifrons	uf:herp:30794	doi:10.17602/M2/M168547	0.04511467	80	200	1680
Anolis biporcatus	uf:herp:30855	doi:10.17602/M2/M168548	0.07526192	100	200	1501
Anolis pentaprion	uf:herp:30943	doi:10.17602/M2/M168549	0.05372281	80	200	1401
Anolis pentaprion	uf:herp:31045	doi:10.17602/M2/M168550	0.05372281	80	200	1401
Anolis biporcatus	uf:herp:31092	doi:10.17602/M2/M168551	0.07526192	100	200	1501
Anolis limifrons	uf:herp:31201	doi:10.17602/M2/M168552	0.04511467	80	200	1680
Anolis humilis	uf:herp:31214	doi:10.17602/M2/M168553	0.04511467	80	200	1680
Anolis limifrons	uf:herp:31216	doi:10.17602/M2/M168554	0.04511467	80	200	1680
Anolis capito	uf:herp:31664	doi:10.17602/M2/M168555	0.07517026	80	200	1001
Anolis pentaprion	uf:herp:31665	doi:10.17602/M2/M168556	0.05372281	80	200	1401
Anolis lionotus	uf:herp:31737	doi:10.17602/M2/M168557	0.06551159	100	200	1620
Anolis humilis	uf:herp:32432	doi:10.17602/M2/M168558	0.04511467	80	200	1680
Anolis equestris	uf:herp:3278	doi:10.17602/M2/M154381	0.12504107	100	200	960
Anolis chrysolepis	uf:herp:33304	doi:10.17602/M2/M168559	0.07526192	100	200	1501
Anolis chrysolepis	uf:herp:33305	doi:10.17602/M2/M168560	0.07526192	100	200	1501
Anolis trachyderma	uf:herp:33392	doi:10.17602/M2/M168561	0.0565389	100	200	1801
Anolis trachyderma	uf:herp:33393	doi:10.17602/M2/M168562	0.0565389	100	200	1801
Anolis macrophallus	uf:herp:33401	doi:10.17602/M2/M168563	0.04816382	100	200	2200
Anolis frenatus	uf:herp:33470	doi:10.17602/M2/M168564	0.10217225	100	200	1080
Anolis frenatus	uf:herp:33485	doi:10.17602/M2/M168565	0.10217225	100	200	1080
Anolis insignis	uf:herp:33487	doi:10.17602/M2/M168566	0.10916474	100	200	1051
Anolis aeneus	uf:herp:34343	doi:10.17602/M2/M168567	0.06192446	80	200	1201
Anolis aeneus	uf:herp:34347	doi:10.17602/M2/M168568	0.06192446	80	200	1201
Anolis aeneus	uf:herp:34350	doi:10.17602/M2/M168569	0.06192446	80	200	1201
Anolis lyra	uf:herp:34363	doi:10.17602/M2/M168570	0.04816382	100	200	2200
Anolis carolinensis	uf:herp:3590	doi:10.17602/M2/M168571	0.04813823	100	200	2201
Anolis carolinensis	uf:herp:3590_8	ark:/87602/m4/M169973	0.04813823	100	200	2201
Anolis carolinensis	uf:herp:3590_9	ark:/87602/m4/M169974	0.04813823	100	200	2201
Anolis altavalensis	uf:herp:36968	doi:10.17602/M2/M154384	0.0565878	100	200	1901
Anolis stratulus	uf:herp:37223	doi:10.17602/M2/M154385	0.05613509	80	200	1440
Anolis grahami	uf:herp:39311	doi:10.17602/M2/M154386	0.05641222	80	200	1380
Anolis carolinensis	uf:herp:3942	doi:10.17602/M2/M168572	0.04935226	100	200	2191
Anolis monensis	uf:herp:39480	doi:10.17602/M2/M154387	0.0587883	100	200	1901
Anolis monensis	uf:herp:39481	doi:10.17602/M2/M154388	0.0587883	100	200	1901
Anolis monensis	uf:herp:39501	doi:10.17602/M2/M154389	0.0587883	100	200	1901
Anolis krugi	uf:herp:39764	doi:10.17602/M2/M154390	0.05236904	80	200	1680
Anolis carolinensis	uf:herp:4121	doi:10.17602/M2/M168573	0.04813823	100	200	2201
Anolis megapholidotus	uf:herp:41584	doi:10.17602/M2/M168574	0.0593869	80	200	1301
Anolis megapholidotus	uf:herp:41586	doi:10.17602/M2/M168575	0.0593869	80	200	1301
Anolis fuscoauratus	uf:herp:42507	doi:10.17602/M2/M168576	0.05248081	80	200	1320
Anolis fuscoauratus	uf:herp:42508	doi:10.17602/M2/M168577	0.05248081	80	200	1320
Anolis punctatus	uf:herp:43177	doi:10.17602/M2/M168578	0.05362097	80	200	1401
Anolis trachyderma	uf:herp:43179	doi:10.17602/M2/M168579	0.0565389	100	200	1801
Anolis dolichocephalus sarmenticola	uf:herp:46136	doi:10.17602/M2/M154391	0.06467182	100	200	1620
Anolis websteri	uf:herp:46152	doi:10.17602/M2/M154392	0.0369321	80	200	2101
Anolis krugi	uf:herp:47698	doi:10.17602/M2/M154393	0.05236904	80	200	1680
Anolis carolinensis	uf:herp:56036	doi:10.17602/M2/M168580	0.04945875	100	200	2201
Anolis monticola	uf:herp:56832	doi:10.17602/M2/M168581	0.04354398	80	200	1601
Anolis dolichocephalus	uf:herp:56833	doi:10.17602/M2/M154394	0.06467182	100	200	1620
Anolis monticola	uf:herp:57636	doi:10.17602/M2/M168582	0.04354398	80	200	1601
Anolis ricordi	uf:herp:58094	doi:10.17602/M2/M154395	0.10792864	100	200	1080
Anolis dolichocephalus	uf:herp:58550	doi:10.17602/M2/M154396	0.06467182	100	200	1620
Anolis coelestinus	uf:herp:59099	doi:10.17602/M2/M154397	0.06327458	80	200	1201
Anolis coelestinus	uf:herp:59126	doi:10.17602/M2/M154398	0.06327458	80	200	1201
Anolis coelestinus	uf:herp:59129	doi:10.17602/M2/M154399	0.06327458	80	200	1201
Anolis armouri	UF:herp:59630	doi:10.17602/M2/M168983	0.06726675	80	200	1201
Anolis armouri	UF:herp:59633	doi:10.17602/M2/M157547	0.06726675
Anolis armouri	uf:herp:59850	doi:10.17602/M2/M154400	0.06726675	80	200	1201
Anolis barbouri	uf:herp:59910	doi:10.17602/M2/M168583	0.06368519	100	200	1621
Anolis barbouri	uf:herp:59914	doi:10.17602/M2/M168584	0.06368519	100	200	1621
Anolis barbouri	uf:herp:59916	doi:10.17602/M2/M168585	0.06368519	100	200	1621
Anolis maynardi	uf:herp:63459	doi:10.17602/M2/M154401	0.06856053	100	200	1601
Anolis maynardi	uf:herp:63460	doi:10.17602/M2/M154402	0.06856053	100	200	1601
Anolis sagrei	uf:herp:63481	doi:10.17602/M2/M168586	0.05051074	100	200	1951
Anolis sagrei	uf:herp:63483	doi:10.17602/M2/M168587	0.04580525	100	200	2401
Anolis sagrei	uf:herp:63485	doi:10.17602/M2/M168588	0.04580525	100	200	2401
Anolis carolinensis	uf:herp:65186	doi:10.17602/M2/M168589	0.04945875	100	200	2201
Anolis anchicayae	uf:herp:66195	doi:10.17602/M2/M168590	0.06092758	100	200	1701
Anolis maculiventris	uf:herp:66196	doi:10.17602/M2/M168591	0.04569443	80	200	1501
Anolis chloris	uf:herp:66197	doi:10.17602/M2/M168592	0.04150091	80	200	1200
Anolis carolinensis	uf:herp:66728	doi:10.17602/M2/M168593	0.04935226	100	200	2191
Anolis notopholis	uf:herp:67182	doi:10.17602/M2/M168594	0.0587883	100	200	1901
Anolis notopholis	uf:herp:67183	doi:10.17602/M2/M168595	0.0587883	100	200	1901
Anolis cupreus	uf:herp:72059	doi:10.17602/M2/M168596	0.04726932	80	200	1440
Anolis cupreus	uf:herp:72061	doi:10.17602/M2/M168597	0.04726932	80	200	1440
Anolis cupreus	uf:herp:72063	doi:10.17602/M2/M168598	0.04726932	80	200	1440
Anolis quaggulus	uf:herp:72208	doi:10.17602/M2/M168599	0.0382366	80	200	1700
Anolis quaggulus	uf:herp:72216	doi:10.17602/M2/M168600	0.0382366	80	200	1700
Anolis quaggulus	uf:herp:72221	doi:10.17602/M2/M168601	0.0382366	80	200	1700
Anolis aquaticus	uf:herp:72361	doi:10.17602/M2/M168602	0.07526192	100	200	1501
Anolis aquaticus	uf:herp:72362	doi:10.17602/M2/M168603	0.07526192	100	200	1501
Anolis aquaticus	uf:herp:72370	doi:10.17602/M2/M168604	0.07526192	100	200	1501
Anolis sagrei	uf:herp:73668	doi:10.17602/M2/M168605	0.05306925	100	200	1951
Anolis cf. vociferans	uf:herp:74221	doi:10.17602/M2/M168606	0.04313978	80	200	1751
Anolis cf. vociferans	uf:herp:74222	doi:10.17602/M2/M168607	0.04313978	80	200	1751
Anolis carolinensis	uf:herp:75117	doi:10.17602/M2/M168608	0.04945875	100	200	2201
Anolis carolinensis	uf:herp:75139	doi:10.17602/M2/M168609	0.04851576	100	200	2101
Anolis carolinensis	uf:herp:75140	doi:10.17602/M2/M168610	0.04851576	100	200	2101
Anolis angusticeps	uf:herp:7711	doi:10.17602/M2/M154403	0.0565878	100	200	1901
Anolis carolinensis	uf:herp:7930	doi:10.17602/M2/M168615	0.04997937	100	200	2101
Anolis carolinensis	uf:herp:7931	doi:10.17602/M2/M168616	0.04997937	100	200	2101
Anolis sagrei	uf:herp:80730	doi:10.17602/M2/M168618	0.04935226	100	200	2191
Anolis sagrei	uf:herp:81558	doi:10.17602/M2/M168619	0.04935226	100	200	2191
Anolis smaragdinus	uf:herp:81573	doi:10.17602/M2/M154404	0.06081345	80	200	1200
Anolis sagrei	uf:herp:81693	doi:10.17602/M2/M168621	0.05027578	100	200	2101
Laemanctus longipes	uf:herp:83590	doi:10.17602/M2/M168624	0.11064542	100	200	1200
Anolis distichus	uf:herp:84754	doi:10.17602/M2/M154405	0.05248081	80	200	1320
Anolis gundlachi	uf:herp:85084	doi:10.17602/M2/M154406	0.06591671	80	200	1080
Anolis gundlachi	uf:herp:85085	doi:10.17602/M2/M154407	0.06591671	80	200	1080
Anolis gundlachi	uf:herp:85087	doi:10.17602/M2/M154408	0.06591671	80	200	1080
Anolis eugenegrahami	uf:herp:85361	doi:10.17602/M2/M168626	0.06467182	100	200	1620
Anolis eugenegrahami	uf:herp:85362	doi:10.17602/M2/M168627	0.06467182	100	200	1620
Anolis olssoni	uf:herp:86737	doi:10.17602/M2/M154410	0.05372281	80	200	1401
Anolis olssoni	uf:herp:86742	doi:10.17602/M2/M154411	0.05372281	80	200	1401
Anolis sagrei	uf:herp:87608	doi:10.17602/M2/M168628	0.04968843	100	200	2101
Anolis compressicauda	uf:herp:87975	doi:10.17602/M2/M168629	0.04313978	80	200	1751
Anolis compressicauda	uf:herp:87976	doi:10.17602/M2/M168630	0.06092758	100	200	1701
Anolis scriptus	uf:herp:89685	doi:10.17602/M2/M168631	0.06446861	80	200	1251
Anolis scriptus	uf:herp:89686	doi:10.17602/M2/M168633	0.06446861	80	200	1251
Anolis ricordi	uf:herp:90465	doi:10.17602/M2/M154413	0.10792864	100	200	1080
Anolis ricordi	uf:herp:90466	doi:10.17602/M2/M154414	0.10792864	100	200	1080
Anolis sagrei	uf:herp:90571	doi:10.17602/M2/M168634	0.04968843	100	200	2101
Anolis sagrei	uf:herp:90574	doi:10.17602/M2/M168635	0.05306925	100	200	1951
Anolis homolechis	uf:herp:90929	doi:10.17602/M2/M154415	0.04999806	80	200	1560
Anolis whitemani	uf:herp:90934	doi:10.17602/M2/M154416	0.0505341	80	200	1501
Anolis whitemani	uf:herp:90936	doi:10.17602/M2/M154417	0.0505341	80	200	1501
Anolis distichus	uf:herp:90968	doi:10.17602/M2/M154418	0.05248081	80	200	1320
Anolis rodriguezii	uf:herp:90977	doi:10.17602/M2/M168636	0.04750847	100	200	2040
Anolis rodriguezii	uf:herp:90978	doi:10.17602/M2/M168637	0.04750847	100	200	2040
Anolis hendersoni	uf:herp:90983	doi:10.17602/M2/M154419	0.04452763	80	200	1560
Anolis hendersoni	uf:herp:90987	doi:10.17602/M2/M154420	0.04452763	80	200	1560
Anolis hendersoni	uf:herp:90991	doi:10.17602/M2/M154421	0.04452763	80	200	1560
Anolis sagrei	uf:herp:91152	doi:10.17602/M2/M168638	0.05306925	100	200	1951
Anolis sagrei	uf:herp:91159	doi:10.17602/M2/M168639	0.04968843	100	200	2101
Anolis sagrei	uf:herp:91171	doi:10.17602/M2/M168640	0.04968843	100	200	2101
Anolis sagrei	uf:herp:91176	doi:10.17602/M2/M168641	0.05306925	100	200	1951
Anolis krugi	uf:herp:91225	doi:10.17602/M2/M154422	0.05236904	80	200	1680
Anolis semilineatus	uf:herp:91238	doi:10.17602/M2/M154423	0.04922659	80	200	1440
Anolis semilineatus	uf:herp:91239	doi:10.17602/M2/M154424	0.04922659	80	200	1440
Anolis pulchellus	uf:herp:91245	doi:10.17602/M2/M154425	0.05005557	100	200	2040
Anolis pulchellus	uf:herp:91246	doi:10.17602/M2/M154426	0.05005557	100	200	2040
Anolis pulchellus	uf:herp:91248	doi:10.17602/M2/M154427	0.05005557	100	200	2040
Anolis sabanus	uf:herp:91253	doi:10.17602/M2/M168642	0.05362097	80	200	1401
Anolis brevirostris	uf:herp:91267	doi:10.17602/M2/M154428	0.04543277	80	200	1320
Anolis brevirostris	uf:herp:91271	doi:10.17602/M2/M168643	0.04543277	80	200	1320
Anolis brunneus	uf:herp:91294	doi:10.17602/M2/M154429	0.06092758	100	200	1701
Anolis brunneus	uf:herp:91295	doi:10.17602/M2/M154430	0.06092758	100	200	1701
Anolis richardii	uf:herp:91628	doi:10.17602/M2/M168644	0.101498	100	200	1200
Anolis richardii	uf:herp:91630	doi:10.17602/M2/M168645	0.101498	100	200	1200
Anolis carolinensis	uf:herp:9424	doi:10.17602/M2/M168646	0.04935226	100	200	2191
Anolis carolinensis	uf:herp:9562	doi:10.17602/M2/M168647	0.04851576	100	200	2101
Anolis cobanensis	uf:herp:96493	doi:10.17602/M2/M168648	0.05046805	80	200	1200
Anolis cobanensis	uf:herp:96494	doi:10.17602/M2/M168649	0.05046805	80	200	1200
Anolis cobanensis	uf:herp:96495	doi:10.17602/M2/M168650	0.05046805	80	200	1200
Anolis schmidti	ummz:herps:104443	doi:10.17602/M2/M168651	0.06618239	100	200	1680
Anolis wellbornae	ummz:herps:107592	doi:10.17602/M2/M168652	0.06618239	100	200	1680
Anolis schmidti	ummz:herps:115583	doi:10.17602/M2/M168653	0.06618239	100	200	1680
Anolis bartschi	ummz:herps:116911	doi:10.17602/M2/M168654	0.06540075	100	200	1680
Anolis bartschi	ummz:herps:116913	doi:10.17602/M2/M168655	0.06540075	100	200	1680
Anolis bartschi	ummz:herps:116915	doi:10.17602/M2/M168656	0.06540075	100	200	1680
Anolis ventrimaculatus	ummz:herps:171676	doi:10.17602/M2/M168657	0.06618239	100	200	1680
Anolis ventrimaculatus	ummz:herps:171677	doi:10.17602/M2/M168658	0.06618239	100	200	1680
Anolis ventrimaculatus	ummz:herps:171678	doi:10.17602/M2/M168659	0.06618239	100	200	1680
Anolis solitarius	ummz:herps:54782	doi:10.17602/M2/M168660	0.06618239	100	200	1680
Anolis solitarius	ummz:herps:54784	doi:10.17602/M2/M168661	0.06618239	100	200	1680
Anolis solitarius	ummz:herps:54785	doi:10.17602/M2/M168662	0.06618239	100	200	1680
Anolis onca	ummz:herps:54807	doi:10.17602/M2/M168663	0.06540075	100	200	1680
Anolis onca	ummz:herps:54812	doi:10.17602/M2/M168669	0.06618239	100	200	1680
Anolis cuvieri	ummz:herps:73630	doi:10.17602/M2/M154321	0.06615576	100	200	1680
Anolis cuvieri	ummz:herps:73635	doi:10.17602/M2/M154322	0.06392279	100	200	1680
Anolis cuvieri	ummz:herps:73635	doi:10.17602/M2/M168664	0.06392279	100	200	1680
Anolis serranoi	ummz:herps:87456	doi:10.17602/M2/M168665	0.06540075	100	200	1680
Anolis serranoi	ummz:herps:87480	doi:10.17602/M2/M168984	0.06618239	100	200	1680
Anolis serranoi	ummz:herps:87487	doi:10.17602/M2/M168666	0.06540075	100	200	1680
Anolis matudai	ummz:herps:87576	doi:10.17602/M2/M168667	0.06618239	100	200	1680
Anolis matudai	ummz:herps:88407	doi:10.17602/M2/M168668	0.06618239	100	200	1680
Anolis beckeri	usnm:amphibians & reptiles:136490	doi:10.17602/M2/M168670	0.06810162	100	200	1560
Anolis pecuarius	usnm:amphibians & reptiles:160728	doi:10.17602/M2/M154566	0.06810162	100	200	1560
Anolis viridius	usnm:amphibians & reptiles:259373	doi:10.17602/M2/M154567	0.06810162	100	200	1560
Anolis viridius	usnm:amphibians & reptiles:259376	doi:10.17602/M2/M154568	0.06038192	100	200	1680
Anolis chamaeleonides	usnm:amphibians & reptiles:27497	doi:10.17602/M2/M168671	0.12287019	100	200	1001
Anolis centralis	usnm:amphibians & reptiles:315901	doi:10.17602/M2/M154569	0.06460864	100	200	1680
Anolis centralis	usnm:amphibians & reptiles:315906	doi:10.17602/M2/M154571	0.06038192	100	200	1680
Anolis ferreus	usnm:amphibians & reptiles:321812	doi:10.17602/M2/M168672	0.0993267	100	200	1200
Anolis ferreus	usnm:amphibians & reptiles:321813	doi:10.17602/M2/M168673	0.0993267	100	200	1200
Anolis schwartzi	usnm:amphibians & reptiles:321926	doi:10.17602/M2/M168674	0.06460864	100	200	1680
Anolis schwartzi	usnm:amphibians & reptiles:321928	doi:10.17602/M2/M168675	0.06460864	100	200	1680
Anolis purpurgularis	usnm:amphibians & reptiles:344808	doi:10.17602/M2/M168676	0.06038192	100	200	1680
Anolis purpurgularis	usnm:amphibians & reptiles:344810	doi:10.17602/M2/M168677	0.06038192	100	200	1680
Anolis boulengerianus	usnm:amphibians & reptiles:46986	doi:10.17602/M2/M168678	0.06460864	100	200	1680
Anolis boulengerianus	usnm:amphibians & reptiles:47812	doi:10.17602/M2/M168679	0.06460864	100	200	1680
Anolis pumilus	usnm:amphibians & reptiles:498092	doi:10.17602/M2/M154572	0.06460864	100	200	1680
Anolis pumilus	usnm:amphibians & reptiles:498099	doi:10.17602/M2/M154573	0.06460864	100	200	1680
Anolis chamaeleonides	usnm:amphibians & reptiles:51891	doi:10.17602/M2/M168680	0.10317565	100	200	1201
Anolis chlorodius	usnm:amphibians & reptiles:558716	doi:10.17602/M2/M154574	0.06038192	100	200	1680
Anolis kreutzi	usnm:amphibians & reptiles:578819	doi:10.17602/M2/M168681	0.06460864	100	200	1680
Anolis beckeri	usnm:amphibians & reptiles:580300	doi:10.17602/M2/M168682	0.06038192	100	200	1680
Anolis guazuma	USNM:herp:589689	doi:10.17602/M2/M157548	0.06460864
Anolis guazuma	USNM:herp:589691	doi:10.17602/M2/M157549	0.06460864
Anolis porcus	USNM:herp:590001	doi:10.17602/M2/M168985	0.11382961	100	200	960
Anolis vaupesianus	uta:uta-r:10283	doi:10.17602/M2/M168683	0.07066959	100	200	1260
Anolis gemmosus	uta:uta-r:30914	doi:10.17602/M2/M168684	0.05707251	100	200	1420
Anolis vaupesianus	uta:uta-r:6850	doi:10.17602/M2/M168685	0.05707251	100	200	1420
Anolis parvicirculatus	UTEP:herp:8220	doi:10.17602/M2/M168686	0.05768089	100	200	2160
Anolis parvicirculatus	UTEP:herp:8221	doi:10.17602/M2/M168687	0.05768089	100	200	2160
Anolis parvicirculatus	UTEP:herp:8330	doi:10.17602/M2/M168688	0.05768089	100	200	2160
